# Supplementary material for: Isoquercitrin alleviates pirarubicin-induced cardiotoxicity in vivo and in vitro by inhibiting apoptosis through Phlpp1/AKT/Bcl-2 signaling pathway
Source: Front Pharmacol. 2024 Mar 18;15:1315001. doi: 10.3389/fphar.2024.1315001 (PMC10982373; doi:10.3389/fphar.2024.1315001)
Supplement: Supplementary file 1 [file Table2.XLSX]

## Sheet: Sheet 1
ONTOLOGY	ID	Description	GeneRatio	BgRatio	pvalue	p.adjust	qvalue	geneID	Count
BP	GO:0006753	nucleoside phosphate metabolic process	41/248	495/18800	3.06557e-21	1.31728e-17	6.99918e-18	UCK2/DTYMK/SULT1A1/RFK/PFKFB1/AK1/RAN/GMPR2/HMGCR/NME2/RORA/DCK/ATIC/IMPDH2/NOS2/HINT1/NMNAT3/DHODH/SULT1E1/GCDH/PPARA/ACAT1/PDE5A/PDE4B/EPHA2/TYMS/APRT/IMPDH1/IGF1/TK1/PNP/TPI1/ACP3/RHOA/MTHFD1/ALDOA/PARP1/NOS3/GALK1/PDHB/TYMP	41
BP	GO:0009117	nucleotide metabolic process	40/248	487/18800	1.33784e-20	2.87434e-17	1.52724e-17	UCK2/DTYMK/SULT1A1/RFK/PFKFB1/AK1/RAN/GMPR2/HMGCR/NME2/RORA/DCK/ATIC/IMPDH2/NOS2/HINT1/NMNAT3/DHODH/SULT1E1/GCDH/PPARA/ACAT1/PDE5A/PDE4B/EPHA2/TYMS/APRT/IMPDH1/IGF1/PNP/TPI1/ACP3/RHOA/MTHFD1/ALDOA/PARP1/NOS3/GALK1/PDHB/TYMP	40
BP	GO:0009410	response to xenobiotic stimulus	36/248	411/18800	1.6301e-19	2.33485e-16	1.24059e-16	GSTP1/RAP2A/MAOB/SULT1A1/GSTA1/HADH/GSTM2/GSTM1/CASP3/CRYZ/SRC/NR1I2/RORA/GSTA3/NOS2/TGFB2/ABL1/HSP90AB1/DPEP1/STAT1/GSTO1/HMOX1/PDE4B/TYMS/ACE/MMP2/ARG1/PNP/NQO1/RHOA/CAT/CBR1/SOD2/CDK9/DUSP6/TGFBR2	36
BP	GO:0072521	purine-containing compound metabolic process	35/248	416/18800	1.96714e-18	2.1132e-15	1.12282e-15	SULT1A1/PFKFB1/AK1/RAN/GMPR2/HMGCR/NME2/RORA/DCK/ATIC/IMPDH2/NOS2/HINT1/AMD1/SULT1E1/GCDH/PPARA/ACAT1/PDE5A/PDE4B/EPHA2/APRT/IMPDH1/MTAP/IGF1/PNP/TPI1/ACP3/RHOA/MTHFD1/ALDOA/PARP1/NOS3/GALK1/PDHB	35
BP	GO:0030522	intracellular receptor signaling pathway	28/248	264/18800	1.56226e-17	1.34261e-14	7.13378e-15	VDR/PIM1/RARG/AR/SRC/NR1I2/RORA/ESR2/THRB/RARB/RXRA/NR1H4/ESR1/XIAP/PPARA/RARA/PGR/THRA/ESRRG/AKR1C3/JAK2/HSPA1A/RHOA/PPARG/PARP1/NR3C2/FABP5/PPARD	28
BP	GO:0019693	ribose phosphate metabolic process	33/248	394/18800	2.30028e-17	1.64738e-14	8.75316e-15	UCK2/SULT1A1/RFK/PFKFB1/AK1/RAN/GMPR2/HMGCR/NME2/RORA/ATIC/IMPDH2/HINT1/DHODH/G6PD/SULT1E1/GCDH/PPARA/ACAT1/PYGL/PDE5A/PDE4B/EPHA2/APRT/IMPDH1/IGF1/PNP/TPI1/RHOA/ALDOA/PARP1/GALK1/PDHB	33
BP	GO:0048608	reproductive structure development	34/248	433/18800	5.23727e-17	3.21494e-14	1.70822e-14	VDR/AKT1/TTPA/MME/RARG/MAPK14/KDR/CASP3/RBP4/AR/SRC/CTSB/MAP2K1/TGFB2/BCL2L1/KIT/EGFR/HSP90AB1/ESR1/RARA/PGR/AKR1C3/MAPK1/PTK2/ACE/MMP2/PPARG/NOS3/ST14/CTNNA1/FGFR2/BMP7/PPARD/CYP19A1	34
BP	GO:0061458	reproductive system development	34/248	436/18800	6.46223e-17	3.47102e-14	1.84429e-14	VDR/AKT1/TTPA/MME/RARG/MAPK14/KDR/CASP3/RBP4/AR/SRC/CTSB/MAP2K1/TGFB2/BCL2L1/KIT/EGFR/HSP90AB1/ESR1/RARA/PGR/AKR1C3/MAPK1/PTK2/ACE/MMP2/PPARG/NOS3/ST14/CTNNA1/FGFR2/BMP7/PPARD/CYP19A1	34
BP	GO:0006163	purine nucleotide metabolic process	32/248	394/18800	1.77553e-16	8.47718e-14	4.50425e-14	SULT1A1/PFKFB1/AK1/RAN/GMPR2/HMGCR/NME2/RORA/DCK/ATIC/IMPDH2/NOS2/HINT1/SULT1E1/GCDH/PPARA/ACAT1/PDE5A/PDE4B/EPHA2/APRT/IMPDH1/IGF1/PNP/TPI1/RHOA/MTHFD1/ALDOA/PARP1/NOS3/GALK1/PDHB	32
BP	GO:0048732	gland development	33/248	431/18800	3.2993e-16	1.41771e-13	7.53281e-14	VDR/AKT1/RARG/AURKA/AR/SRC/RAF1/MAP2K1/TGFB2/EGFR/ABL1/ESR1/RARA/HMOX1/ACAT1/PGR/THRA/EPHA2/JAK2/TYMS/MAPK1/APRT/AKT2/ACADM/MMP2/ARG1/ERBB4/SOD2/TGM2/FGFR2/BMP7/TGFBR2/CYP19A1	33
BP	GO:0048545	response to steroid hormone	29/248	330/18800	6.40916e-16	2.31118e-13	1.22802e-13	MAOB/EIF4E/PFKFB1/RAN/NCOA2/CASP3/AR/SRC/ESR2/TGFB2/RXRA/ESR1/PPARA/PGR/ESRRG/AKR1C3/JAK2/HSPA1A/TYMS/ACE/ARG1/RHOA/HSPA8/IGF1R/PARP1/NR3C2/BMP7/PPARD/TGFBR2	29
BP	GO:0009259	ribonucleotide metabolic process	31/248	384/18800	6.45432e-16	2.31118e-13	1.22802e-13	UCK2/SULT1A1/RFK/PFKFB1/AK1/RAN/GMPR2/HMGCR/NME2/RORA/ATIC/IMPDH2/HINT1/DHODH/SULT1E1/GCDH/PPARA/ACAT1/PDE5A/PDE4B/EPHA2/APRT/IMPDH1/IGF1/PNP/TPI1/RHOA/ALDOA/PARP1/GALK1/PDHB	31
BP	GO:0031667	response to nutrient levels	33/248	446/18800	8.98448e-16	2.96972e-13	1.57792e-13	VDR/AKT1/PFKFB1/DCPS/PIM1/APAF1/MAPK14/SRC/G6PD/RXRA/NR1H4/ALB/STAT1/PPARA/RARA/HMOX1/ACAT1/AKR1C3/TYMS/MAPK1/ACADM/ACE/ARG1/NQO1/HSPA8/IGF1R/PPARG/CAT/MAPK8/SOD2/BMP7/PPARD/TGFBR2	33
BP	GO:0009991	response to extracellular stimulus	33/248	479/18800	7.08935e-15	2.17592e-12	1.15615e-12	VDR/AKT1/PFKFB1/DCPS/PIM1/APAF1/MAPK14/SRC/G6PD/RXRA/NR1H4/ALB/STAT1/PPARA/RARA/HMOX1/ACAT1/AKR1C3/TYMS/MAPK1/ACADM/ACE/ARG1/NQO1/HSPA8/IGF1R/PPARG/CAT/MAPK8/SOD2/BMP7/PPARD/TGFBR2	33
BP	GO:0007584	response to nutrient	20/248	150/18800	9.3532e-15	2.67938e-12	1.42366e-12	VDR/DCPS/PIM1/APAF1/RXRA/NR1H4/STAT1/RARA/HMOX1/AKR1C3/TYMS/ARG1/NQO1/IGF1R/PPARG/CAT/SOD2/BMP7/PPARD/TGFBR2	20
BP	GO:0046777	protein autophosphorylation	23/248	224/18800	2.75215e-14	7.39124e-12	3.92725e-12	RAP2A/DAPK1/GSK3B/AKT1/PRKACA/PIM1/AURKA/KDR/SRC/TEK/KIT/EGFR/ABL1/PDPK1/FGFR1/CLK1/JAK2/PTK2/ACE/IGF1R/CDK5/ERBB4/FGFR2	23
BP	GO:0002237	response to molecule of bacterial origin	28/248	354/18800	3.01959e-14	7.63245e-12	4.05541e-12	GSTP1/MAOB/AKT1/CASP1/MAPK14/CASP3/SRC/NOS2/SELE/ABL1/NR1H4/CCL5/RARA/PDE4B/JAK2/MAPK1/S100A9/ACE/CTSG/ARG1/RHOA/NOS3/B2M/MAPK8/SOD2/FGFR2/MIF/PPARD	28
BP	GO:0071383	cellular response to steroid hormone stimulus	22/248	203/18800	3.34281e-14	7.98004e-12	4.2401e-12	EIF4E/RAN/AR/SRC/ESR2/RXRA/ESR1/PPARA/PGR/ESRRG/AKR1C3/JAK2/HSPA1A/ACE/ARG1/RHOA/HSPA8/IGF1R/PARP1/NR3C2/BMP7/PPARD	22
BP	GO:0033674	positive regulation of kinase activity	32/248	476/18800	3.71314e-14	8.39755e-12	4.46194e-12	HRAS/HSP90AA1/AKT1/PFKFB1/KDR/F2/SRC/MAP2K1/TGFB2/TEK/KIT/IL2/EGFR/ABL1/PDPK1/FGFR1/HSP90AB1/CCL5/PDE5A/EPHA2/JAK2/PTK2/IGF1/ACE/RHOA/IGF1R/CDK5/ERBB4/FGFR2/MIF/TGFBR2/PPIA	32
BP	GO:0062197	cellular response to chemical stress	27/248	332/18800	4.56687e-14	9.81193e-12	5.21345e-12	AKR1B1/DAPK1/AKT1/DHFR/CASP3/SRC/GSR/MMP3/EGFR/ABL1/G6PD/MMP9/HMOX1/AKR1C3/JAK2/HSPA1A/MAPK1/MMP2/ARG1/NQO1/PARP1/NOS3/CAT/MAPK8/SOD2/BMP7/PPIA	27
BP	GO:0032496	response to lipopolysaccharide	27/248	333/18800	4.91281e-14	1.00526e-11	5.3413e-12	GSTP1/MAOB/AKT1/CASP1/MAPK14/CASP3/SRC/NOS2/SELE/ABL1/NR1H4/CCL5/RARA/PDE4B/JAK2/MAPK1/S100A9/ACE/CTSG/ARG1/RHOA/NOS3/MAPK8/SOD2/FGFR2/MIF/PPARD	27
BP	GO:0072593	reactive oxygen species metabolic process	23/248	231/18800	5.3413e-14	1.04325e-11	5.54319e-12	GSTP1/MAOB/DHFR/RFK/RAC1/MAPK14/DCXR/F2/MMP3/NOS2/G6PD/NNT/PPARA/AKR1C3/ARG2/NQO1/RHOA/NOS3/CAT/CBR1/SOD2/BMP7/TGFBR2	23
BP	GO:1901293	nucleoside phosphate biosynthetic process	24/248	257/18800	6.14585e-14	1.1482e-11	6.10084e-12	UCK2/DTYMK/RFK/AK1/NME2/DCK/ATIC/IMPDH2/NOS2/NMNAT3/DHODH/GCDH/PPARA/ACAT1/TYMS/APRT/IMPDH1/TK1/PNP/MTHFD1/ALDOA/PARP1/NOS3/PDHB	24
BP	GO:0009150	purine ribonucleotide metabolic process	28/248	366/18800	6.93956e-14	1.19722e-11	6.36129e-12	SULT1A1/PFKFB1/AK1/RAN/GMPR2/HMGCR/NME2/RORA/ATIC/IMPDH2/HINT1/SULT1E1/GCDH/PPARA/ACAT1/PDE5A/PDE4B/EPHA2/APRT/IMPDH1/IGF1/PNP/TPI1/RHOA/ALDOA/PARP1/GALK1/PDHB	28
BP	GO:0034599	cellular response to oxidative stress	25/248	284/18800	6.96545e-14	1.19722e-11	6.36129e-12	DAPK1/AKT1/DHFR/SRC/GSR/MMP3/EGFR/ABL1/G6PD/MMP9/HMOX1/AKR1C3/JAK2/HSPA1A/MAPK1/MMP2/ARG1/NQO1/PARP1/NOS3/CAT/MAPK8/SOD2/BMP7/PPIA	25
BP	GO:0009123	nucleoside monophosphate metabolic process	15/248	78/18800	8.6995e-14	1.40635e-11	7.47246e-12	UCK2/DTYMK/RFK/AK1/GMPR2/DCK/ATIC/IMPDH2/DHODH/TYMS/APRT/IMPDH1/TK1/PNP/TYMP	15
BP	GO:0009755	hormone-mediated signaling pathway	21/248	190/18800	8.83673e-14	1.40635e-11	7.47246e-12	RARG/AR/SRC/ESR2/THRB/RARB/RXRA/ESR1/PPARA/RARA/PGR/THRA/ESRRG/JAK2/RHOA/PPARG/PARP1/NR3C2/CSNK2B/BMP7/PPARD	21
BP	GO:0014068	positive regulation of phosphatidylinositol 3-kinase signaling	15/248	79/18800	1.06136e-13	1.6288e-11	8.65445e-12	KDR/F2/SRC/TGFB2/TEK/KIT/FGFR1/CCL5/JAK2/PTK2/IGF1/IGF1R/ERBB4/CAT/PPARD	15
BP	GO:0009165	nucleotide biosynthetic process	23/248	255/18800	4.38121e-13	6.49175e-11	3.44931e-11	UCK2/DTYMK/RFK/AK1/NME2/DCK/ATIC/IMPDH2/NOS2/NMNAT3/DHODH/GCDH/PPARA/ACAT1/TYMS/APRT/IMPDH1/PNP/MTHFD1/ALDOA/PARP1/NOS3/PDHB	23
BP	GO:1901652	response to peptide	31/248	491/18800	5.10089e-13	7.30617e-11	3.88204e-11	GSK3B/AKT1/PFKFB1/HADH/MAPK14/MMP12/SRC/KAT2B/MMP3/LTA4H/PIK3R1/NR1H4/PDPK1/STAT1/MMP9/PPARA/JAK2/APRT/PTK2/AKT2/IGF1/MMP2/MMP13/ARG1/IGF1R/PPARG/CDK5/PARP1/CAT/MDM2/BMP7	31
BP	GO:0014065	phosphatidylinositol 3-kinase signaling	18/248	144/18800	6.57643e-13	9.11578e-11	4.84356e-11	AKT1/KDR/F2/SRC/TGFB2/TEK/KIT/EGFR/PIK3R1/FGFR1/CCL5/JAK2/PTK2/IGF1/IGF1R/ERBB4/CAT/PPARD	18
BP	GO:0006979	response to oxidative stress	29/248	433/18800	7.04597e-13	9.16468e-11	4.86954e-11	GSTP1/DAPK1/AKT1/DHFR/CASP3/SRC/GSR/MMP3/EGFR/ABL1/G6PD/STAT1/MMP9/HMOX1/AKR1C3/JAK2/HSPA1A/MAPK1/MMP2/ARG1/NQO1/PARP1/NOS3/CAT/MAPK8/SOD2/ATOX1/BMP7/PPIA	29
BP	GO:0005996	monosaccharide metabolic process	23/248	261/18800	7.14702e-13	9.16468e-11	4.86954e-11	AKR1B1/GSK3B/AKT1/PFKFB1/NCOA2/MAPK14/RBP4/DCXR/SRC/RORA/KAT2B/G6PD/GSTO1/PPARA/AKT2/ACADM/IGF1/TPI1/ALDOA/GALK1/PDHB/FABP5/PPARD	23
BP	GO:0006575	cellular modified amino acid metabolic process	20/248	188/18800	7.25155e-13	9.16468e-11	4.86954e-11	GSTP1/DHFR/GSTA1/GSTM2/GSTM1/CTSK/ATIC/GSR/GSTA3/CTSB/GLO1/G6PD/DPEP1/GSTO1/FOLH1/TYMS/ACADM/MTHFD1/SOD2/CRAT	20
BP	GO:0019318	hexose metabolic process	22/248	242/18800	1.23366e-12	1.51458e-10	8.04754e-11	AKR1B1/GSK3B/AKT1/PFKFB1/NCOA2/MAPK14/RBP4/DCXR/SRC/RORA/KAT2B/G6PD/PPARA/AKT2/ACADM/IGF1/TPI1/ALDOA/GALK1/PDHB/FABP5/PPARD	22
BP	GO:0014066	regulation of phosphatidylinositol 3-kinase signaling	16/248	111/18800	1.38596e-12	1.65429e-10	8.78988e-11	KDR/F2/SRC/TGFB2/TEK/KIT/EGFR/FGFR1/CCL5/JAK2/PTK2/IGF1/IGF1R/ERBB4/CAT/PPARD	16
BP	GO:0035265	organ growth	19/248	175/18800	1.92418e-12	2.23465e-10	1.18735e-10	AKT1/PIM1/RARG/MAPK14/RBP4/AR/TGFB2/RARB/G6PD/ESR1/PPARA/RARA/IGF1/MMP13/ERBB4/FGFR2/DUSP6/TGFBR2/CYP19A1	19
BP	GO:0000302	response to reactive oxygen species	20/248	203/18800	3.06136e-12	3.46175e-10	1.83936e-10	GSTP1/AKT1/DHFR/CASP3/SRC/EGFR/ABL1/STAT1/MMP9/HMOX1/AKR1C3/MAPK1/MMP2/ARG1/NQO1/NOS3/CAT/MAPK8/SOD2/BMP7	20
BP	GO:0071216	cellular response to biotic stimulus	22/248	256/18800	3.81753e-12	4.20613e-10	2.23488e-10	GSTP1/GSK3B/AKT1/APAF1/CASP1/MAPK14/SRC/NOS2/ABL1/NR1H4/CCL5/RARA/PDE4B/JAK2/MAPK1/CTSG/ARG1/RHOA/NOS3/MAPK8/MIF/PPARD	22
BP	GO:0033002	muscle cell proliferation	21/248	233/18800	4.83105e-12	5.18975e-10	2.75751e-10	AKT1/PIM1/MAPK14/RBP4/TGFB2/STAT1/CCL5/MMP9/HMOX1/JAK2/IGF1/MMP2/RHOA/IGF1R/PPARG/ERBB4/NOS3/SOD2/FGFR2/PPARD/TGFBR2	21
BP	GO:0030574	collagen catabolic process	11/248	42/18800	5.03274e-12	5.27455e-10	2.80257e-10	MMP12/CTSK/MMP3/CTSB/MMP9/CTSS/MMP1/CTSL/MMP2/MMP13/MMP7	11
BP	GO:0050673	epithelial cell proliferation	28/248	443/18800	7.23068e-12	7.39767e-10	3.93066e-10	HRAS/VDR/AKT1/MMP12/KDR/NME2/AR/MAP2K1/TGFB2/TEK/KIT/EGFR/PDPK1/FGFR1/ESR1/STAT1/HMOX1/PGR/FABP7/EPHA2/MAPK1/IGF1/ARG1/PPARG/B2M/CDK6/FGFR2/PPARD	28
BP	GO:1901654	response to ketone	19/248	190/18800	8.36894e-12	8.28927e-10	4.4044e-10	MAOB/EIF4E/AKT1/DCPS/NCOA2/AR/SRC/TGFB2/BCL2L1/AKR1C2/AKR1C3/JAK2/TYMS/MTAP/ACE/ARG1/NQO1/IGF1R/PARP1	19
BP	GO:1903829	positive regulation of protein localization	28/248	446/18800	8.48797e-12	8.28927e-10	4.4044e-10	HRAS/GSK3B/AKT1/PRKACA/RAN/MAPK14/RBP4/F2/SRC/TGFB2/EGFR/PIK3R1/NR1H4/PDPK1/HSP90AB1/LGALS3/EPHA2/JAK2/AKT2/IGF1/PPARG/CDK5/ERBB4/PARP1/MAPK8/PPARD/PLK1/PPIA	28
BP	GO:0008202	steroid metabolic process	24/248	323/18800	8.69107e-12	8.29901e-10	4.40958e-10	AKR1B1/SULT1A1/HSD11B1/HMGCR/NR1I2/RORA/KIT/G6PD/RXRA/NR1H4/ESR1/FDPS/SULT1E1/ACAT1/AKR1C2/AKR1C3/IGF1R/CAT/LSS/EPHX2/GC/PPARD/STS/CYP19A1	24
BP	GO:0071222	cellular response to lipopolysaccharide	20/248	217/18800	1.05236e-11	9.8304e-10	5.22326e-10	GSTP1/AKT1/CASP1/MAPK14/SRC/NOS2/ABL1/NR1H4/CCL5/RARA/PDE4B/JAK2/MAPK1/CTSG/ARG1/RHOA/NOS3/MAPK8/MIF/PPARD	20
BP	GO:0097191	extrinsic apoptotic signaling pathway	20/248	221/18800	1.47179e-11	1.32048e-09	7.01622e-10	GSTP1/DAPK1/GSK3B/AKT1/AR/SRC/RAF1/TGFB2/BCL2L1/IL2/PIK3R1/PDPK1/FGFR1/HMOX1/LGALS3/JAK2/HSPA1A/IGF1/NOS3/CTNNA1	20
BP	GO:0009636	response to toxic substance	21/248	247/18800	1.47506e-11	1.32048e-09	7.01622e-10	GSTP1/MAOB/DHFR/TTPA/GSTA1/PIM1/GSTM2/GSTM1/GSR/ALB/CCL5/GSTO1/TYMS/S100A9/ARG1/NQO1/NOS3/CAT/SOD2/EPHX2/BMP7	21
BP	GO:0042060	wound healing	27/248	429/18800	1.93813e-11	1.69962e-09	9.03075e-10	HRAS/PROCR/MAPK14/MMP12/KDR/CASP3/F2/SRC/RAF1/PLAU/TGFB2/PPARA/HMOX1/JAK2/PTK2/IGF1/CTSG/SERPINA1/RHOA/PPARG/NOS3/FGFR2/ANXA5/PPARD/METAP1/TGFBR2/PPIA	27
BP	GO:0006006	glucose metabolic process	19/248	201/18800	2.25987e-11	1.91386e-09	1.01691e-09	GSK3B/AKT1/PFKFB1/NCOA2/MAPK14/RBP4/DCXR/SRC/RORA/KAT2B/G6PD/PPARA/AKT2/ACADM/IGF1/TPI1/PDHB/FABP5/PPARD	19
BP	GO:0048015	phosphatidylinositol-mediated signaling	18/248	177/18800	2.27151e-11	1.91386e-09	1.01691e-09	AKT1/KDR/F2/SRC/TGFB2/TEK/KIT/EGFR/PIK3R1/FGFR1/CCL5/JAK2/PTK2/IGF1/IGF1R/ERBB4/CAT/PPARD	18
BP	GO:0072522	purine-containing compound biosynthetic process	19/248	202/18800	2.46551e-11	2.03737e-09	1.08253e-09	AK1/NME2/DCK/ATIC/IMPDH2/NOS2/AMD1/GCDH/PPARA/ACAT1/APRT/IMPDH1/MTAP/PNP/MTHFD1/ALDOA/PARP1/NOS3/PDHB	19
BP	GO:0071219	cellular response to molecule of bacterial origin	20/248	229/18800	2.81826e-11	2.28492e-09	1.21406e-09	GSTP1/AKT1/CASP1/MAPK14/SRC/NOS2/ABL1/NR1H4/CCL5/RARA/PDE4B/JAK2/MAPK1/CTSG/ARG1/RHOA/NOS3/MAPK8/MIF/PPARD	20
BP	GO:0030879	mammary gland development	16/248	135/18800	2.95985e-11	2.35527e-09	1.25145e-09	VDR/AKT1/AR/SRC/ESR1/PGR/EPHA2/JAK2/MAPK1/APRT/AKT2/ARG1/ERBB4/FGFR2/TGFBR2/CYP19A1	16
BP	GO:1990748	cellular detoxification	15/248	115/18800	3.09664e-11	2.41932e-09	1.28547e-09	GSTP1/DHFR/GSTA1/PIM1/GSTM2/GSTM1/GSR/ALB/GSTO1/S100A9/NQO1/NOS3/CAT/SOD2/BMP7	15
BP	GO:0048017	inositol lipid-mediated signaling	18/248	181/18800	3.30805e-11	2.53834e-09	1.34871e-09	AKT1/KDR/F2/SRC/TGFB2/TEK/KIT/EGFR/PIK3R1/FGFR1/CCL5/JAK2/PTK2/IGF1/IGF1R/ERBB4/CAT/PPARD	18
BP	GO:0044282	small molecule catabolic process	25/248	376/18800	3.50392e-11	2.64146e-09	1.40351e-09	SULT1A1/AKT1/IVD/HADH/BCAT2/OAT/NOS2/SULT1E1/GCDH/PPARA/ACAT1/AKR1C3/AGXT/ARG2/AKT2/ACADM/ARG1/PNP/IMPA1/TPI1/NOS3/GALK1/NQO2/CRAT/PPARD	25
BP	GO:0097305	response to alcohol	20/248	235/18800	4.50755e-11	3.33947e-09	1.77439e-09	MAOB/AKT1/BCL2L1/IL2/G6PD/PPARA/RARA/AKR1C2/AKR1C3/TYMS/ACE/NQO1/RHOA/IGF1R/PARP1/CAT/SOD2/CTNNA1/FGFR2/TGFBR2	20
BP	GO:0032963	collagen metabolic process	14/248	101/18800	6.19787e-11	4.51394e-09	2.39842e-09	MMP12/F2/CTSK/MMP3/CTSB/MMP9/CTSS/MMP1/CTSL/MMP2/MMP13/ARG1/MMP7/PPARD	14
BP	GO:0061180	mammary gland epithelium development	12/248	68/18800	8.06176e-11	5.71787e-09	3.03812e-09	VDR/AKT1/AR/SRC/ESR1/PGR/EPHA2/JAK2/MAPK1/AKT2/ERBB4/FGFR2	12
BP	GO:0022612	gland morphogenesis	15/248	123/18800	8.25013e-11	5.71787e-09	3.03812e-09	VDR/RARG/AR/SRC/TGFB2/EGFR/ESR1/PGR/EPHA2/MMP2/ARG1/TGM2/FGFR2/BMP7/TGFBR2	15
BP	GO:0097237	cellular response to toxic substance	15/248	123/18800	8.25013e-11	5.71787e-09	3.03812e-09	GSTP1/DHFR/GSTA1/PIM1/GSTM2/GSTM1/GSR/ALB/GSTO1/S100A9/NQO1/NOS3/CAT/SOD2/BMP7	15
BP	GO:0001890	placenta development	16/248	147/18800	1.08658e-10	7.18316e-09	3.81668e-09	VDR/AKT1/TTPA/MME/MAPK14/CTSB/MAP2K1/EGFR/HSP90AB1/MAPK1/PTK2/PPARG/ST14/FGFR2/BMP7/PPARD	16
BP	GO:0034614	cellular response to reactive oxygen species	16/248	147/18800	1.08658e-10	7.18316e-09	3.81668e-09	AKT1/DHFR/SRC/EGFR/ABL1/MMP9/AKR1C3/MAPK1/MMP2/ARG1/NQO1/NOS3/CAT/MAPK8/SOD2/BMP7	16
BP	GO:2000377	regulation of reactive oxygen species metabolic process	16/248	147/18800	1.08658e-10	7.18316e-09	3.81668e-09	GSTP1/DHFR/RAC1/MAPK14/DCXR/F2/MMP3/G6PD/PPARA/AKR1C3/ARG2/RHOA/CBR1/SOD2/BMP7/TGFBR2	16
BP	GO:0051098	regulation of binding	24/248	366/18800	1.17569e-10	7.65446e-09	4.0671e-09	GSK3B/AKT1/PRKACA/RAN/AURKA/SRC/FKBP1A/ABL1/HSP90AB1/MMP9/PPARA/RARA/HMOX1/JAK2/IGF1/ACE/PPARG/CDK5/PARP1/B2M/MAPK8/CSNK2B/CDK9/PLK1	24
BP	GO:0018209	peptidyl-serine modification	23/248	338/18800	1.40712e-10	9.02448e-09	4.79505e-09	GSK3B/HSP90AA1/AKT1/PRKACA/MAPK14/AURKA/SRC/RAF1/EGFR/CDK2/PDPK1/HSP90AB1/BRAF/CLK1/MAPK1/AKT2/CDK5/PARP1/MAPK8/CSNK1G2/MIF/PLK1/TGFBR2	23
BP	GO:0070141	response to UV-A	7/248	14/18800	2.02627e-10	1.28042e-08	6.80338e-09	AKT1/MME/MMP3/EGFR/MMP9/MMP1/MMP2	7
BP	GO:0018105	peptidyl-serine phosphorylation	22/248	315/18800	2.19775e-10	1.32978e-08	7.06565e-09	GSK3B/HSP90AA1/AKT1/PRKACA/MAPK14/AURKA/SRC/RAF1/EGFR/CDK2/PDPK1/HSP90AB1/BRAF/CLK1/MAPK1/AKT2/CDK5/MAPK8/CSNK1G2/MIF/PLK1/TGFBR2	22
BP	GO:0060541	respiratory system development	18/248	203/18800	2.22284e-10	1.32978e-08	7.06565e-09	MME/RARG/MMP12/KDR/HSD11B1/RBP4/LTA4H/MAP2K1/THRB/RARA/PGR/THRA/MAPK1/ACE/ARG1/NOS3/FGFR2/TGFBR2	18
BP	GO:0002066	columnar/cuboidal epithelial cell development	10/248	44/18800	2.22817e-10	1.32978e-08	7.06565e-09	GSK3B/AKT1/RARG/SRC/RARB/PDPK1/RARA/TYMS/RHEB/CDK6	10
BP	GO:0009124	nucleoside monophosphate biosynthetic process	10/248	44/18800	2.22817e-10	1.32978e-08	7.06565e-09	UCK2/RFK/DCK/ATIC/IMPDH2/DHODH/TYMS/APRT/IMPDH1/TK1	10
BP	GO:0006809	nitric oxide biosynthetic process	12/248	75/18800	2.6657e-10	1.56838e-08	8.3334e-09	SPR/HSP90AA1/AKT1/RAC1/RORA/NOS2/HSP90AB1/JAK2/ARG2/NQO1/NOS3/SOD2	12
BP	GO:0046686	response to cadmium ion	11/248	59/18800	2.70096e-10	1.56838e-08	8.3334e-09	AKT1/KIT/EGFR/MMP9/HMOX1/AKR1C3/MAPK1/ARG1/CAT/MAPK8/SOD2	11
BP	GO:0001655	urogenital system development	23/248	352/18800	3.13619e-10	1.79683e-08	9.54722e-09	AKR1B1/APAF1/MME/RARG/RBP4/AR/TGFB2/TEK/RARB/ESR1/STAT1/MMP9/RARA/ACAT1/ARG2/ACE/MMP2/RHOA/ERBB4/CAT/FGFR2/BMP7/CYP19A1	23
BP	GO:0070997	neuron death	23/248	353/18800	3.3159e-10	1.87479e-08	9.96149e-09	HRAS/GSK3B/AKT1/APAF1/CASP3/TGFB2/BCL2L1/THRB/ABL1/G6PD/HSP90AB1/CCL5/XIAP/PPARA/HMOX1/JAK2/AKT2/NQO1/RHOA/CDK5/PARP1/SOD2/CASP7	23
BP	GO:0006091	generation of precursor metabolites and energy	27/248	494/18800	4.60513e-10	2.5699e-08	1.36549e-08	AKR1B1/MAOB/GSK3B/AKT1/PFKFB1/ME2/GSR/NOS2/G6PD/NNT/PPARA/FECH/ACAT1/PYGL/AKT2/ACADM/IGF1/TPI1/RHOA/ALDOA/CAT/GALK1/SOD2/PDHB/NQO2/PPARD/CYP19A1	27
BP	GO:2001237	negative regulation of extrinsic apoptotic signaling pathway	13/248	97/18800	4.66852e-10	2.57188e-08	1.36654e-08	GSTP1/GSK3B/AKT1/AR/SRC/RAF1/BCL2L1/HMOX1/LGALS3/HSPA1A/IGF1/NOS3/CTNNA1	13
BP	GO:0022617	extracellular matrix disassembly	11/248	62/18800	4.73728e-10	2.57672e-08	1.36911e-08	MMP12/CTSK/MMP3/MMP9/CTSS/MMP1/DPP4/CTSG/MMP2/MMP13/MMP7	11
BP	GO:0051402	neuron apoptotic process	19/248	241/18800	5.17095e-10	2.75406e-08	1.46334e-08	HRAS/APAF1/CASP3/TGFB2/BCL2L1/THRB/ABL1/G6PD/HSP90AB1/XIAP/HMOX1/JAK2/AKT2/NQO1/RHOA/CDK5/PARP1/SOD2/CASP7	19
BP	GO:0036293	response to decreased oxygen levels	21/248	299/18800	5.19151e-10	2.75406e-08	1.46334e-08	AKT1/APAF1/CASP3/SRC/RORA/NOS2/PLAU/TGFB2/PPARA/HMOX1/DPP4/ACE/MMP2/RHOA/PPARG/CAT/SOD2/MDM2/BMP7/PPARD/TGFBR2	21
BP	GO:0046209	nitric oxide metabolic process	12/248	81/18800	6.72977e-10	3.49006e-08	1.8544e-08	SPR/HSP90AA1/AKT1/RAC1/RORA/NOS2/HSP90AB1/JAK2/ARG2/NQO1/NOS3/SOD2	12
BP	GO:0046390	ribose phosphate biosynthetic process	17/248	191/18800	6.74133e-10	3.49006e-08	1.8544e-08	UCK2/RFK/AK1/NME2/ATIC/IMPDH2/DHODH/G6PD/GCDH/PPARA/ACAT1/PYGL/APRT/IMPDH1/ALDOA/PARP1/PDHB	17
BP	GO:0098869	cellular oxidant detoxification	13/248	100/18800	6.87704e-10	3.51793e-08	1.86921e-08	GSTP1/DHFR/GSTA1/GSTM2/GSR/ALB/GSTO1/S100A9/NQO1/NOS3/CAT/SOD2/BMP7	13
BP	GO:2001057	reactive nitrogen species metabolic process	12/248	82/18800	7.79219e-10	3.93918e-08	2.09303e-08	SPR/HSP90AA1/AKT1/RAC1/RORA/NOS2/HSP90AB1/JAK2/ARG2/NQO1/NOS3/SOD2	12
BP	GO:0071466	cellular response to xenobiotic stimulus	16/248	168/18800	8.02951e-10	3.97935e-08	2.11438e-08	GSTP1/RAP2A/SULT1A1/GSTA1/GSTM2/GSTM1/CRYZ/NR1I2/RORA/GSTA3/NOS2/DPEP1/GSTO1/PDE4B/NQO1/CBR1	16
BP	GO:0006749	glutathione metabolic process	11/248	65/18800	8.05687e-10	3.97935e-08	2.11438e-08	GSTP1/GSTA1/GSTM2/GSTM1/GSR/GSTA3/GLO1/G6PD/DPEP1/GSTO1/SOD2	11
BP	GO:2001233	regulation of apoptotic signaling pathway	23/248	370/18800	8.30398e-10	4.0548e-08	2.15447e-08	GSTP1/GSK3B/AKT1/APAF1/AR/SRC/RAF1/BCL2L1/FGFR1/MMP9/HMOX1/LGALS3/JAK2/HSPA1A/S100A9/IGF1/PARP1/NOS3/SOD2/CTNNA1/MDM2/MIF/PPIA	23
BP	GO:0009314	response to radiation	25/248	438/18800	8.7072e-10	4.20391e-08	2.2337e-08	HRAS/MAPK10/AKT1/MME/MAPK14/HMGCR/CASP3/MMP3/BCL2L1/KIT/EGFR/PIK3R1/MMP9/MMP1/FECH/CHEK1/AKT2/MMP2/CDK5/PARP1/CAT/MAPK8/SOD2/MDM2/CASP7	25
BP	GO:0006790	sulfur compound metabolic process	22/248	339/18800	8.82088e-10	4.21148e-08	2.23772e-08	GSTP1/SULT1A1/GSTA1/GSTM2/GSTM1/GSR/GSTA3/GLO1/G6PD/AMD1/DPEP1/SULT1E1/GSTO1/GCDH/ACAT1/AGXT/MTAP/AHCY/ACP3/MTHFD1/SOD2/PDHB	22
BP	GO:0033273	response to vitamin	12/248	83/18800	9.00374e-10	4.25154e-08	2.25901e-08	VDR/DCPS/PIM1/RXRA/RARA/TYMS/ARG1/IGF1R/CAT/SOD2/BMP7/PPARD	12
BP	GO:0048660	regulation of smooth muscle cell proliferation	16/248	170/18800	9.5642e-10	4.46711e-08	2.37354e-08	AKT1/STAT1/CCL5/MMP9/HMOX1/JAK2/IGF1/MMP2/RHOA/IGF1R/PPARG/NOS3/SOD2/FGFR2/PPARD/TGFBR2	16
BP	GO:0062012	regulation of small molecule metabolic process	22/248	342/18800	1.04039e-09	4.80706e-08	2.55417e-08	GSK3B/AKT1/PFKFB1/NCOA2/SRC/RORA/KAT2B/NOS2/KIT/NR1H4/PPARA/FABP3/AKR1C3/AKT2/ACADM/IGF1/PPARG/PARP1/NOS3/EPHX2/FABP5/PPARD	22
BP	GO:0048659	smooth muscle cell proliferation	16/248	173/18800	1.23771e-09	5.6579e-08	3.00626e-08	AKT1/STAT1/CCL5/MMP9/HMOX1/JAK2/IGF1/MMP2/RHOA/IGF1R/PPARG/NOS3/SOD2/FGFR2/PPARD/TGFBR2	16
BP	GO:0098754	detoxification	15/248	150/18800	1.39326e-09	6.30194e-08	3.34846e-08	GSTP1/DHFR/GSTA1/PIM1/GSTM2/GSTM1/GSR/ALB/GSTO1/S100A9/NQO1/NOS3/CAT/SOD2/BMP7	15
BP	GO:0001666	response to hypoxia	20/248	286/18800	1.46897e-09	6.57518e-08	3.49364e-08	APAF1/CASP3/SRC/RORA/NOS2/PLAU/TGFB2/PPARA/HMOX1/DPP4/ACE/MMP2/RHOA/PPARG/CAT/SOD2/MDM2/BMP7/PPARD/TGFBR2	20
BP	GO:2001234	negative regulation of apoptotic signaling pathway	18/248	230/18800	1.68468e-09	7.46296e-08	3.96535e-08	GSTP1/GSK3B/AKT1/AR/SRC/RAF1/BCL2L1/MMP9/HMOX1/LGALS3/HSPA1A/IGF1/NOS3/SOD2/CTNNA1/MDM2/MIF/PPIA	18
BP	GO:0030324	lung development	16/248	179/18800	2.04066e-09	8.94767e-08	4.75423e-08	MME/MMP12/KDR/HSD11B1/RBP4/LTA4H/MAP2K1/THRB/PGR/THRA/MAPK1/ACE/ARG1/NOS3/FGFR2/TGFBR2	16
BP	GO:0070482	response to oxygen levels	21/248	324/18800	2.2153e-09	9.6153e-08	5.10897e-08	AKT1/APAF1/CASP3/SRC/RORA/NOS2/PLAU/TGFB2/PPARA/HMOX1/DPP4/ACE/MMP2/RHOA/PPARG/CAT/SOD2/MDM2/BMP7/PPARD/TGFBR2	21
BP	GO:1904645	response to amyloid-beta	10/248	55/18800	2.31295e-09	9.93876e-08	5.28084e-08	GSK3B/MMP12/MMP3/MMP9/IGF1/MMP2/MMP13/IGF1R/CDK5/PARP1	10
BP	GO:1901657	glycosyl compound metabolic process	12/248	90/18800	2.34702e-09	9.98529e-08	5.30556e-08	AKR1B1/DTYMK/ATIC/AMD1/AKR1C2/AKR1C3/APRT/MTAP/TK1/PNP/ACP3/TYMP	12
BP	GO:0010631	epithelial cell migration	22/248	358/18800	2.43561e-09	1.02606e-07	5.45184e-08	AKT1/RAC1/KDR/SRC/RAB11A/TGFB2/TEK/KIT/ABL1/PDPK1/FGFR1/MMP9/HMOX1/DPP4/EPHA2/PTK2/RHOA/PPARG/NOS3/CSNK2B/PPARD/TGFBR2	22
BP	GO:0097193	intrinsic apoptotic signaling pathway	20/248	295/18800	2.50986e-09	1.04707e-07	5.5635e-08	HRAS/AKT1/APAF1/CASP3/SRC/HINT1/BCL2L1/ABL1/PIK3R1/MMP9/HMOX1/EPHA2/JAK2/HSPA1A/S100A9/PARP1/SOD2/MDM2/MIF/PPIA	20
BP	GO:0060562	epithelial tube morphogenesis	21/248	328/18800	2.75818e-09	1.11001e-07	5.89789e-08	VDR/PRKACA/APAF1/RARG/KDR/CASP3/AR/SRC/TGFB2/ABL1/ESR1/RARA/PGR/EPHA2/RHOA/MTHFD1/ST14/CSNK2B/FGFR2/BMP7/TGFBR2	21
BP	GO:0002068	glandular epithelial cell development	8/248	29/18800	2.76765e-09	1.11001e-07	5.89789e-08	GSK3B/AKT1/RARG/RARB/PDPK1/RARA/RHEB/CDK6	8
BP	GO:0050727	regulation of inflammatory response	23/248	394/18800	2.78189e-09	1.11001e-07	5.89789e-08	GSTP1/CASP1/MAPK14/SRC/RORA/MMP3/SELE/TEK/IL2/NR1H4/ESR1/CCL5/MMP9/XIAP/PPARA/JAK2/S100A9/IGF1/ACE/FABP4/PPARG/PPARD/CYP19A1	23
BP	GO:0030323	respiratory tube development	16/248	183/18800	2.81686e-09	1.11001e-07	5.89789e-08	MME/MMP12/KDR/HSD11B1/RBP4/LTA4H/MAP2K1/THRB/PGR/THRA/MAPK1/ACE/ARG1/NOS3/FGFR2/TGFBR2	16
BP	GO:0048511	rhythmic process	20/248	297/18800	2.81937e-09	1.11001e-07	5.89789e-08	GSK3B/MAPK10/NCOA2/CASP3/SRC/RORA/IMPDH2/KAT2B/NOS2/TGFB2/ESR1/PPARA/PGR/TYMS/MMP2/IGF1R/PPARG/CDK5/NOS3/MAPK8	20
BP	GO:0006066	alcohol metabolic process	22/248	361/18800	2.84154e-09	1.11001e-07	5.89789e-08	AKR1B1/SPR/SULT1A1/DHFR/HMGCR/RBP4/G6PD/RXRA/NR1H4/FDPS/SULT1E1/AKR1C2/AKR1C3/IGF1/IMPA1/TPI1/ACP3/CAT/LSS/GALK1/EPHX2/PPARD	22
BP	GO:0090132	epithelium migration	22/248	361/18800	2.84154e-09	1.11001e-07	5.89789e-08	AKT1/RAC1/KDR/SRC/RAB11A/TGFB2/TEK/KIT/ABL1/PDPK1/FGFR1/MMP9/HMOX1/DPP4/EPHA2/PTK2/RHOA/PPARG/NOS3/CSNK2B/PPARD/TGFBR2	22
BP	GO:0006631	fatty acid metabolic process	23/248	395/18800	2.91963e-09	1.13024e-07	6.00539e-08	GSTP1/AKR1B1/AKT1/IVD/GSTA1/HADH/GSTM2/MAPK14/GSTM1/GCDH/PPARA/FABP3/ACAT1/AKR1C2/AKR1C3/AKT2/ACADM/PPARG/CBR1/FABP5/MIF/CRAT/PPARD	23
BP	GO:0002065	columnar/cuboidal epithelial cell differentiation	12/248	92/18800	3.03752e-09	1.16502e-07	6.19021e-08	GSK3B/AKT1/RARG/SRC/ABL1/RARB/PDPK1/RARA/TYMS/RHEB/CDK6/FGFR2	12
BP	GO:0045860	positive regulation of protein kinase activity	23/248	396/18800	3.06371e-09	1.16502e-07	6.19021e-08	HRAS/HSP90AA1/AKT1/SRC/MAP2K1/TGFB2/KIT/EGFR/ABL1/PDPK1/FGFR1/HSP90AB1/CCL5/PDE5A/JAK2/PTK2/IGF1/ACE/RHOA/CDK5/MIF/TGFBR2/PPIA	23
BP	GO:0043401	steroid hormone mediated signaling pathway	14/248	135/18800	3.09629e-09	1.16708e-07	6.20115e-08	AR/SRC/ESR2/RXRA/ESR1/PPARA/PGR/ESRRG/JAK2/RHOA/PARP1/NR3C2/BMP7/PPARD	14
BP	GO:0090130	tissue migration	22/248	366/18800	3.66081e-09	1.36787e-07	7.268e-08	AKT1/RAC1/KDR/SRC/RAB11A/TGFB2/TEK/KIT/ABL1/PDPK1/FGFR1/MMP9/HMOX1/DPP4/EPHA2/PTK2/RHOA/PPARG/NOS3/CSNK2B/PPARD/TGFBR2	22
BP	GO:0018107	peptidyl-threonine phosphorylation	13/248	115/18800	3.96674e-09	1.4694e-07	7.8075e-08	GSK3B/AKT1/PRKACA/PDPK1/CLK1/MAPK1/CHEK1/CDK5/MAPK8/CSNK2B/BMP7/PLK1/TGFBR2	13
BP	GO:0031099	regeneration	16/248	188/18800	4.16571e-09	1.52992e-07	8.12903e-08	DHFR/PFKFB1/AURKA/ATIC/MAP2K1/HMOX1/JAK2/TYMS/IGF1/ACE/MMP2/IGF1R/ERBB4/CTNNA1/PPARD/TGFBR2	16
BP	GO:0043434	response to peptide hormone	23/248	404/18800	4.47926e-09	1.63113e-07	8.66683e-08	GSK3B/AKT1/PFKFB1/HADH/MAPK14/SRC/KAT2B/LTA4H/PIK3R1/NR1H4/PDPK1/STAT1/PPARA/JAK2/APRT/PTK2/AKT2/ARG1/IGF1R/PPARG/PARP1/CAT/BMP7	23
BP	GO:0009161	ribonucleoside monophosphate metabolic process	10/248	59/18800	4.74402e-09	1.71303e-07	9.10198e-08	UCK2/RFK/AK1/GMPR2/ATIC/IMPDH2/DHODH/APRT/IMPDH1/PNP	10
BP	GO:0060443	mammary gland morphogenesis	9/248	44/18800	4.9604e-09	1.77624e-07	9.43781e-08	VDR/AR/SRC/ESR1/PGR/EPHA2/ARG1/FGFR2/TGFBR2	9
BP	GO:0001667	ameboidal-type cell migration	25/248	480/18800	5.60739e-09	1.98871e-07	1.05668e-07	AKT1/RAC1/KDR/SRC/RAB11A/TGFB2/TEK/KIT/ABL1/PDPK1/FGFR1/MMP9/HMOX1/DPP4/EPHA2/PTK2/RHOA/PPARG/ERBB4/NOS3/CSNK2B/ARHGDIB/BMP7/PPARD/TGFBR2	25
BP	GO:0006164	purine nucleotide biosynthetic process	16/248	192/18800	5.64632e-09	1.98871e-07	1.05668e-07	AK1/NME2/DCK/ATIC/IMPDH2/NOS2/GCDH/PPARA/ACAT1/APRT/IMPDH1/MTHFD1/ALDOA/PARP1/NOS3/PDHB	16
BP	GO:0009416	response to light stimulus	20/248	310/18800	5.8669e-09	2.0496e-07	1.08903e-07	MAPK10/AKT1/MME/HMGCR/CASP3/MMP3/KIT/EGFR/PIK3R1/MMP9/MMP1/FECH/CHEK1/AKT2/MMP2/CDK5/PARP1/CAT/MAPK8/CASP7	20
BP	GO:0043393	regulation of protein binding	16/248	196/18800	7.59574e-09	2.62266e-07	1.39352e-07	GSK3B/AKT1/PRKACA/RAN/AURKA/SRC/FKBP1A/ABL1/HSP90AB1/MMP9/PPARA/ACE/CDK5/B2M/MAPK8/PLK1	16
BP	GO:0007159	leukocyte cell-cell adhesion	22/248	381/18800	7.62934e-09	2.62266e-07	1.39352e-07	AKT1/CASP3/SRC/SELE/IL2/CCL5/PPARA/RARA/DPP4/LGALS3/PDE5A/JAK2/ARG2/S100A9/IGF1/CTSG/ARG1/PNP/RHOA/B2M/BMP7/TGFBR2	22
BP	GO:0050678	regulation of epithelial cell proliferation	22/248	382/18800	8.00156e-09	2.72879e-07	1.44991e-07	HRAS/VDR/AKT1/MMP12/KDR/NME2/AR/TGFB2/TEK/EGFR/PDPK1/FGFR1/STAT1/HMOX1/PGR/IGF1/ARG1/PPARG/B2M/CDK6/FGFR2/PPARD	22
BP	GO:0051099	positive regulation of binding	15/248	171/18800	8.52527e-09	2.88449e-07	1.53264e-07	GSK3B/RAN/FKBP1A/ABL1/HSP90AB1/MMP9/RARA/JAK2/IGF1/ACE/PPARG/CDK5/PARP1/B2M/CDK9	15
BP	GO:0009411	response to UV	14/248	146/18800	8.6076e-09	2.8896e-07	1.53535e-07	AKT1/MME/CASP3/MMP3/EGFR/PIK3R1/MMP9/MMP1/CHEK1/MMP2/PARP1/CAT/MAPK8/CASP7	14
BP	GO:0010038	response to metal ion	21/248	351/18800	9.14044e-09	3.04469e-07	1.61776e-07	MAOB/AKT1/CASP3/LTA4H/KIT/EGFR/G6PD/DPEP1/MMP9/BRAF/HMOX1/AKR1C3/MAPK1/ARG1/NQO1/FABP4/PARP1/B2M/CAT/MAPK8/SOD2	21
BP	GO:0022407	regulation of cell-cell adhesion	24/248	456/18800	9.41604e-09	3.11236e-07	1.65372e-07	AKT1/MAPK14/CASP3/SRC/SELE/IL2/ABL1/CCL5/PPARA/RARA/DPP4/LGALS3/PDE5A/JAK2/ARG2/PTK2/IGF1/CTSG/ARG1/PNP/RHOA/B2M/BMP7/TGFBR2	24
BP	GO:0018210	peptidyl-threonine modification	13/248	124/18800	1.0029e-08	3.28966e-07	1.74792e-07	GSK3B/AKT1/PRKACA/PDPK1/CLK1/MAPK1/CHEK1/CDK5/MAPK8/CSNK2B/BMP7/PLK1/TGFBR2	13
BP	GO:0032868	response to insulin	18/248	259/18800	1.10002e-08	3.58089e-07	1.90266e-07	GSK3B/AKT1/PFKFB1/HADH/MAPK14/SRC/KAT2B/PIK3R1/NR1H4/PDPK1/STAT1/PPARA/APRT/AKT2/IGF1R/PPARG/PARP1/CAT	18
BP	GO:0010632	regulation of epithelial cell migration	19/248	290/18800	1.113e-08	3.59589e-07	1.91063e-07	AKT1/RAC1/KDR/SRC/RAB11A/TGFB2/TEK/ABL1/PDPK1/FGFR1/MMP9/HMOX1/EPHA2/PTK2/RHOA/PPARG/NOS3/CSNK2B/TGFBR2	19
BP	GO:0002064	epithelial cell development	16/248	203/18800	1.25462e-08	4.0232e-07	2.13768e-07	AKR1B1/GSK3B/AKT1/RARG/AR/SRC/RARB/PDPK1/ESR1/RARA/PGR/EPHA2/TYMS/RHEB/ST14/CDK6	16
BP	GO:0051222	positive regulation of protein transport	19/248	293/18800	1.31495e-08	4.18543e-07	2.22387e-07	HRAS/GSK3B/PRKACA/RAN/MAPK14/RBP4/SRC/TGFB2/PIK3R1/NR1H4/HSP90AB1/JAK2/AKT2/IGF1/PPARG/CDK5/MAPK8/PPARD/PPIA	19
BP	GO:0010517	regulation of phospholipase activity	10/248	66/18800	1.46934e-08	4.64247e-07	2.46672e-07	HRAS/SELE/KIT/EGFR/ABL1/PDPK1/FGFR1/ESR1/CCL5/FGFR2	10
BP	GO:0019395	fatty acid oxidation	12/248	106/18800	1.56547e-08	4.90437e-07	2.60588e-07	AKT1/IVD/HADH/MAPK14/GCDH/PPARA/FABP3/ACAT1/AKT2/ACADM/CRAT/PPARD	12
BP	GO:2001236	regulation of extrinsic apoptotic signaling pathway	14/248	153/18800	1.57506e-08	4.90437e-07	2.60588e-07	GSTP1/GSK3B/AKT1/AR/SRC/RAF1/BCL2L1/FGFR1/HMOX1/LGALS3/HSPA1A/IGF1/NOS3/CTNNA1	14
BP	GO:0006692	prostanoid metabolic process	9/248	50/18800	1.63636e-08	5.02245e-07	2.66861e-07	GSTP1/AKR1B1/GSTA1/GSTM1/AKR1C2/AKR1C3/CBR1/FABP5/MIF	9
BP	GO:0006693	prostaglandin metabolic process	9/248	50/18800	1.63636e-08	5.02245e-07	2.66861e-07	GSTP1/AKR1B1/GSTA1/GSTM1/AKR1C2/AKR1C3/CBR1/FABP5/MIF	9
BP	GO:0046395	carboxylic acid catabolic process	17/248	238/18800	1.89901e-08	5.78726e-07	3.07499e-07	AKT1/IVD/HADH/BCAT2/OAT/NOS2/GCDH/PPARA/ACAT1/AGXT/ARG2/AKT2/ACADM/ARG1/NOS3/CRAT/PPARD	17
BP	GO:0006805	xenobiotic metabolic process	12/248	108/18800	1.93799e-08	5.86448e-07	3.11602e-07	GSTP1/SULT1A1/GSTA1/GSTM2/GSTM1/CRYZ/NR1I2/RORA/GSTA3/GSTO1/NQO1/CBR1	12
BP	GO:0060193	positive regulation of lipase activity	10/248	68/18800	1.97867e-08	5.94571e-07	3.15918e-07	HRAS/SELE/KIT/EGFR/PDPK1/FGFR1/ESR1/CCL5/RHOA/FGFR2	10
BP	GO:0042180	cellular ketone metabolic process	16/248	211/18800	2.17115e-08	6.47878e-07	3.44242e-07	AKR1B1/AKT1/GLO1/NR1H4/PPARA/FABP3/AKR1C2/AKR1C3/AKT2/TPI1/PPARG/CBR1/NQO2/FABP5/PPARD/CYP19A1	16
BP	GO:0031960	response to corticosteroid	14/248	157/18800	2.19237e-08	6.49696e-07	3.45208e-07	MAOB/EIF4E/PFKFB1/RAN/CASP3/SRC/AKR1C3/JAK2/TYMS/ACE/ARG1/RHOA/IGF1R/PARP1	14
BP	GO:0009260	ribonucleotide biosynthetic process	15/248	184/18800	2.30119e-08	6.77276e-07	3.59862e-07	UCK2/RFK/AK1/NME2/ATIC/IMPDH2/DHODH/GCDH/PPARA/ACAT1/APRT/IMPDH1/ALDOA/PARP1/PDHB	15
BP	GO:0016054	organic acid catabolic process	17/248	242/18800	2.42967e-08	7.10223e-07	3.77368e-07	AKT1/IVD/HADH/BCAT2/OAT/NOS2/GCDH/PPARA/ACAT1/AGXT/ARG2/AKT2/ACADM/ARG1/NOS3/CRAT/PPARD	17
BP	GO:0007565	female pregnancy	15/248	185/18800	2.47513e-08	7.1532e-07	3.80076e-07	VDR/AKT1/AR/CTSB/ESR1/MMP9/RARA/PGR/ACE/MMP2/ARG1/ARHGDIB/PPARD/TGFBR2/STS	15
BP	GO:0044706	multi-multicellular organism process	16/248	213/18800	2.4804e-08	7.1532e-07	3.80076e-07	VDR/AKT1/AR/CTSB/HEXB/ESR1/MMP9/RARA/PGR/ACE/MMP2/ARG1/ARHGDIB/PPARD/TGFBR2/STS	16
BP	GO:0016485	protein processing	17/248	243/18800	2.58203e-08	7.39666e-07	3.93012e-07	PRKACA/APAF1/METAP2/CASP1/MME/CASP3/SRC/PLAU/CTSS/XIAP/DPP4/CTSL/ACE/CTSG/PARP1/C1R/CASP7	17
BP	GO:0009141	nucleoside triphosphate metabolic process	12/248	111/18800	2.6467e-08	7.53171e-07	4.00188e-07	UCK2/DTYMK/AK1/RAN/NME2/IMPDH2/PPARA/TYMS/IMPDH1/RHOA/ALDOA/PARP1	12
BP	GO:0060191	regulation of lipase activity	11/248	90/18800	2.80218e-08	7.9217e-07	4.2091e-07	HRAS/SELE/KIT/EGFR/ABL1/PDPK1/FGFR1/ESR1/CCL5/RHOA/FGFR2	11
BP	GO:0045785	positive regulation of cell adhesion	23/248	446/18800	2.83649e-08	7.96626e-07	4.23277e-07	GSK3B/AKT1/RAC1/KDR/SRC/SELE/TGFB2/TEK/IL2/ABL1/CCL5/RARA/DPP4/JAK2/IGF1/CTSG/PNP/RHOA/B2M/CDK6/TGM2/BMP7/TGFBR2	23
BP	GO:0034440	lipid oxidation	12/248	112/18800	2.93003e-08	8.17554e-07	4.34397e-07	AKT1/IVD/HADH/MAPK14/GCDH/PPARA/FABP3/ACAT1/AKT2/ACADM/CRAT/PPARD	12
BP	GO:0043491	protein kinase B signaling	16/248	216/18800	3.02019e-08	8.37275e-07	4.44876e-07	HSP90AA1/AKT1/KDR/SRC/TEK/EGFR/FGFR1/HSP90AB1/CCL5/PPARA/AKR1C2/AKR1C3/EPHA2/PTK2/IGF1/IGF1R	16
BP	GO:1904951	positive regulation of establishment of protein localization	19/248	309/18800	3.0903e-08	8.51219e-07	4.52285e-07	HRAS/GSK3B/PRKACA/RAN/MAPK14/RBP4/SRC/TGFB2/PIK3R1/NR1H4/HSP90AB1/JAK2/AKT2/IGF1/PPARG/CDK5/MAPK8/PPARD/PPIA	19
BP	GO:0090398	cellular senescence	11/248	91/18800	3.15074e-08	8.6234e-07	4.58194e-07	HRAS/MAPK10/MAPK14/MAP2K1/CDK2/ABL1/ARG2/IGF1R/B2M/CDK6/MAPK8	11
BP	GO:0002067	glandular epithelial cell differentiation	9/248	54/18800	3.31742e-08	9.02213e-07	4.7938e-07	GSK3B/AKT1/RARG/RARB/PDPK1/RARA/RHEB/CDK6/FGFR2	9
BP	GO:1903037	regulation of leukocyte cell-cell adhesion	20/248	344/18800	3.36526e-08	9.09468e-07	4.83234e-07	AKT1/CASP3/SRC/SELE/IL2/CCL5/PPARA/RARA/DPP4/LGALS3/PDE5A/JAK2/ARG2/IGF1/CTSG/ARG1/PNP/RHOA/B2M/TGFBR2	20
BP	GO:0043410	positive regulation of MAPK cascade	24/248	491/18800	3.86136e-08	1.03702e-06	5.51006e-07	HRAS/KDR/AR/SRC/RAF1/MAP2K1/BIRC7/TGFB2/TEK/KIT/EGFR/ABL1/FGFR1/CCL5/BRAF/XIAP/PDE5A/JAK2/IGF1/IGF1R/ERBB4/FGFR2/MIF/PPIA	24
BP	GO:0010518	positive regulation of phospholipase activity	9/248	55/18800	3.92123e-08	1.04655e-06	5.56074e-07	HRAS/SELE/KIT/EGFR/PDPK1/FGFR1/ESR1/CCL5/FGFR2	9
BP	GO:0051604	protein maturation	19/248	314/18800	3.99046e-08	1.05846e-06	5.62398e-07	PRKACA/APAF1/METAP2/CASP1/MME/CASP3/SRC/FKBP1A/KAT2B/PLAU/CTSS/XIAP/DPP4/CTSL/ACE/CTSG/PARP1/C1R/CASP7	19
BP	GO:0050900	leukocyte migration	21/248	384/18800	4.32608e-08	1.14044e-06	6.05959e-07	AKT1/RAC1/SRC/SELE/TGFB2/KIT/CCL5/MMP9/HMOX1/DPP4/LGALS3/PDE4B/MAPK1/PTK2/S100A9/CTSG/RHOA/TREM1/MIF/PPIA/CYP19A1	21
BP	GO:1901655	cellular response to ketone	11/248	94/18800	4.43945e-08	1.16319e-06	6.18047e-07	EIF4E/AKT1/DCPS/AR/SRC/AKR1C2/AKR1C3/JAK2/ACE/ARG1/IGF1R	11
BP	GO:0051223	regulation of protein transport	24/248	495/18800	4.49857e-08	1.17154e-06	6.22481e-07	HRAS/GSK3B/PRKACA/HADH/RAN/MAPK14/HMGCR/RBP4/SRC/NOS2/TGFB2/PIK3R1/NR1H4/HSP90AB1/CCL5/JAK2/AKT2/IGF1/HSPA8/PPARG/CDK5/MAPK8/PPARD/PPIA	24
BP	GO:0060420	regulation of heart growth	10/248	74/18800	4.56185e-08	1.18086e-06	6.27436e-07	PIM1/MAPK14/RBP4/G6PD/PPARA/IGF1/ERBB4/FGFR2/DUSP6/TGFBR2	10
BP	GO:0010817	regulation of hormone levels	24/248	496/18800	4.67246e-08	1.20225e-06	6.388e-07	AKR1B1/SULT1A1/HADH/BCAT2/RBP4/CTSK/RAF1/NOS2/CTSB/NR1H4/ESR1/CCL5/SULT1E1/DPP4/CTSL/AKR1C2/AKR1C3/JAK2/ACE/CTSG/IGF1R/PPARG/PPARD/CYP19A1	24
BP	GO:0048661	positive regulation of smooth muscle cell proliferation	11/248	95/18800	4.96295e-08	1.26939e-06	6.74475e-07	AKT1/STAT1/CCL5/MMP9/HMOX1/JAK2/IGF1/MMP2/IGF1R/FGFR2/TGFBR2	11
BP	GO:0044403	biological process involved in symbiotic interaction	18/248	286/18800	5.06579e-08	1.28803e-06	6.84379e-07	F2/SRC/DDX39B/CTSB/BCL2L1/EGFR/HSP90AB1/CCL5/CTSL/EPHA2/JAK2/HSPA1A/CTSG/ARG1/HSPA8/TREM1/CDK9/PPIA	18
BP	GO:0060419	heart growth	11/248	96/18800	5.54061e-08	1.40047e-06	7.44123e-07	PIM1/MAPK14/RBP4/TGFB2/G6PD/PPARA/IGF1/ERBB4/FGFR2/DUSP6/TGFBR2	11
BP	GO:0008406	gonad development	16/248	226/18800	5.68722e-08	1.42912e-06	7.59346e-07	KDR/CASP3/AR/SRC/TGFB2/BCL2L1/KIT/ESR1/RARA/PGR/AKR1C3/ACE/MMP2/NOS3/CTNNA1/CYP19A1	16
BP	GO:0045471	response to ethanol	12/248	119/18800	5.80226e-08	1.44955e-06	7.70202e-07	MAOB/IL2/G6PD/PPARA/RARA/TYMS/NQO1/RHOA/IGF1R/CAT/SOD2/FGFR2	12
BP	GO:0030099	myeloid cell differentiation	21/248	391/18800	5.8844e-08	1.46158e-06	7.76591e-07	H4C15/RARG/MAPK14/CASP3/SRC/KIT/GLO1/PIK3R1/G6PD/STAT1/MMP9/RARA/THRA/EPHA2/JAK2/HSPA1A/PPARG/PARP1/B2M/CDK6/TGFBR2	21
BP	GO:0006635	fatty acid beta-oxidation	10/248	76/18800	5.9229e-08	1.46268e-06	7.77179e-07	AKT1/IVD/HADH/GCDH/PPARA/ACAT1/AKT2/ACADM/CRAT/PPARD	10
BP	GO:0015908	fatty acid transport	11/248	99/18800	7.64872e-08	1.87809e-06	9.979e-07	AKT1/PPARA/FABP3/FABP7/AKT2/ACE/FABP4/PPARG/FABP5/MIF/PPARD	11
BP	GO:0045137	development of primary sexual characteristics	16/248	231/18800	7.70514e-08	1.88119e-06	9.99548e-07	KDR/CASP3/AR/SRC/TGFB2/BCL2L1/KIT/ESR1/RARA/PGR/AKR1C3/ACE/MMP2/NOS3/CTNNA1/CYP19A1	16
BP	GO:0010634	positive regulation of epithelial cell migration	14/248	174/18800	8.05033e-08	1.95436e-06	1.03843e-06	AKT1/RAC1/KDR/SRC/RAB11A/TGFB2/TEK/ABL1/PDPK1/FGFR1/MMP9/HMOX1/NOS3/TGFBR2	14
BP	GO:0001952	regulation of cell-matrix adhesion	12/248	123/18800	8.39581e-08	2.02679e-06	1.07691e-06	GSK3B/RAC1/MMP12/KDR/SRC/PLAU/TEK/ABL1/PIK3R1/PTK2/RHOA/CDK6	12
BP	GO:1901605	alpha-amino acid metabolic process	15/248	203/18800	8.51299e-08	2.04359e-06	1.08584e-06	DHFR/IVD/BCAT2/OAT/NOS2/NR1H4/DPEP1/GCDH/ACAT1/AGXT/ARG2/MTAP/ARG1/MTHFD1/NOS3	15
BP	GO:0070661	leukocyte proliferation	19/248	330/18800	8.74407e-08	2.0874e-06	1.10912e-06	GSTP1/CASP3/IMPDH2/KIT/IL2/ABL1/CCL5/LGALS3/PDE5A/JAK2/MAPK1/ARG2/PTK2/IGF1/ACE/ARG1/PNP/MIF/TGFBR2	19
BP	GO:0043281	regulation of cysteine-type endopeptidase activity involved in apoptotic process	15/248	204/18800	9.08184e-08	2.15606e-06	1.14559e-06	DAPK1/AKT1/APAF1/CASP1/SRC/RAF1/BIRC7/DPEP1/MMP9/XIAP/JAK2/S100A9/RHOA/PPARG/CTSD	15
BP	GO:0046660	female sex differentiation	12/248	124/18800	9.18791e-08	2.16926e-06	1.15261e-06	KDR/CASP3/RBP4/SRC/BCL2L1/KIT/ESR1/PGR/MMP2/NOS3/CTNNA1/CYP19A1	12
BP	GO:0046620	regulation of organ growth	11/248	101/18800	9.42348e-08	2.21272e-06	1.1757e-06	AKT1/PIM1/MAPK14/RBP4/G6PD/PPARA/IGF1/ERBB4/FGFR2/DUSP6/TGFBR2	11
BP	GO:0009126	purine nucleoside monophosphate metabolic process	8/248	44/18800	9.63414e-08	2.24952e-06	1.19526e-06	AK1/GMPR2/DCK/ATIC/IMPDH2/APRT/IMPDH1/PNP	8
BP	GO:0044703	multi-organism reproductive process	15/248	205/18800	9.68494e-08	2.24952e-06	1.19526e-06	VDR/AKT1/AR/CTSB/ESR1/MMP9/RARA/PGR/ACE/MMP2/ARG1/ARHGDIB/PPARD/TGFBR2/STS	15
BP	GO:0060603	mammary gland duct morphogenesis	7/248	30/18800	1.00376e-07	2.3189e-06	1.23212e-06	VDR/AR/SRC/ESR1/PGR/EPHA2/FGFR2	7
BP	GO:0072527	pyrimidine-containing compound metabolic process	10/248	82/18800	1.23865e-07	2.84625e-06	1.51232e-06	UCK2/DTYMK/NME2/DCK/DHODH/TYMS/MAPK1/TK1/ACP3/TYMP	10
BP	GO:0045834	positive regulation of lipid metabolic process	13/248	153/18800	1.24766e-07	2.8517e-06	1.51522e-06	AKT1/F2/SRC/TEK/KIT/NR1H4/PPARA/FABP3/PTK2/AKT2/IGF1R/PPARG/PPARD	13
BP	GO:0018108	peptidyl-tyrosine phosphorylation	20/248	373/18800	1.26473e-07	2.87542e-06	1.52782e-06	KDR/SRC/MAP2K1/TEK/KIT/IL2/EGFR/ABL1/FGFR1/CCL5/CLK1/EPHA2/JAK2/PTK2/IGF1/ACE/IGF1R/ERBB4/FGFR2/MIF	20
BP	GO:0048384	retinoic acid receptor signaling pathway	7/248	31/18800	1.28202e-07	2.89939e-06	1.54055e-06	RARG/RARB/RXRA/RARA/ESRRG/AKR1C3/PPARG	7
BP	GO:0007162	negative regulation of cell adhesion	18/248	305/18800	1.33638e-07	3.00649e-06	1.59746e-06	AKT1/MMP12/CASP3/SRC/IL2/ABL1/PIK3R1/PPARA/LGALS3/PDE5A/JAK2/ARG2/PTK2/CTSG/MMP2/ARG1/RHOA/ARHGDIB	18
BP	GO:0008585	female gonad development	11/248	105/18800	1.41027e-07	3.15621e-06	1.67701e-06	KDR/CASP3/SRC/BCL2L1/KIT/ESR1/PGR/MMP2/NOS3/CTNNA1/CYP19A1	11
BP	GO:0018212	peptidyl-tyrosine modification	20/248	376/18800	1.43932e-07	3.20453e-06	1.70269e-06	KDR/SRC/MAP2K1/TEK/KIT/IL2/EGFR/ABL1/FGFR1/CCL5/CLK1/EPHA2/JAK2/PTK2/IGF1/ACE/IGF1R/ERBB4/FGFR2/MIF	20
BP	GO:0050863	regulation of T cell activation	19/248	342/18800	1.52628e-07	3.37557e-06	1.79356e-06	AKT1/CASP3/SRC/IL2/ABL1/CCL5/RARA/DPP4/LGALS3/PDE5A/JAK2/ARG2/IGF1/CTSG/ARG1/PNP/RHOA/B2M/TGFBR2	19
BP	GO:0009116	nucleoside metabolic process	9/248	64/18800	1.53185e-07	3.37557e-06	1.79356e-06	DTYMK/ATIC/AMD1/APRT/MTAP/TK1/PNP/ACP3/TYMP	9
BP	GO:1900182	positive regulation of protein localization to nucleus	10/248	84/18800	1.56218e-07	3.42485e-06	1.81975e-06	AKT1/RAN/MAPK14/F2/SRC/PIK3R1/HSP90AB1/JAK2/PARP1/PLK1	10
BP	GO:0006527	arginine catabolic process	5/248	11/18800	1.66156e-07	3.60591e-06	1.91596e-06	OAT/NOS2/ARG2/ARG1/NOS3	5
BP	GO:0071492	cellular response to UV-A	5/248	11/18800	1.66156e-07	3.60591e-06	1.91596e-06	MME/MMP3/MMP9/MMP1/MMP2	5
BP	GO:0009142	nucleoside triphosphate biosynthetic process	10/248	85/18800	1.75017e-07	3.77914e-06	2.008e-06	UCK2/DTYMK/AK1/NME2/IMPDH2/PPARA/TYMS/IMPDH1/ALDOA/PARP1	10
BP	GO:1900180	regulation of protein localization to nucleus	12/248	132/18800	1.83469e-07	3.94184e-06	2.09445e-06	GSK3B/AKT1/RAN/MAPK14/F2/SRC/PIK3R1/HSP90AB1/JAK2/PARP1/CTNNA1/PLK1	12
BP	GO:0072001	renal system development	18/248	312/18800	1.87415e-07	4.00658e-06	2.12884e-06	AKR1B1/APAF1/MME/RBP4/TGFB2/TEK/RARB/STAT1/MMP9/RARA/ACAT1/ARG2/ACE/RHOA/ERBB4/CAT/FGFR2/BMP7	18
BP	GO:0001503	ossification	21/248	420/18800	1.95682e-07	4.16017e-06	2.21046e-06	GSK3B/AKT1/PRKACA/MAPK14/CTSK/TGFB2/EGFR/MMP9/THRA/EPHA2/MAPK1/PTK2/IGF1/MMP2/MMP13/RHOA/PPARG/CAT/CDK6/FGFR2/BMP7	21
BP	GO:1901214	regulation of neuron death	18/248	313/18800	1.96536e-07	4.16017e-06	2.21046e-06	HRAS/GSK3B/AKT1/CASP3/TGFB2/BCL2L1/ABL1/G6PD/HSP90AB1/CCL5/PPARA/HMOX1/JAK2/NQO1/RHOA/CDK5/PARP1/SOD2	18
BP	GO:0009112	nucleobase metabolic process	7/248	33/18800	2.03646e-07	4.28955e-06	2.2792e-06	GMPR2/DHODH/TYMS/MAPK1/APRT/ACP3/TYMP	7
BP	GO:0046545	development of primary female sexual characteristics	11/248	109/18800	2.07359e-07	4.34645e-06	2.30943e-06	KDR/CASP3/SRC/BCL2L1/KIT/ESR1/PGR/MMP2/NOS3/CTNNA1/CYP19A1	11
BP	GO:0007548	sex differentiation	17/248	281/18800	2.1175e-07	4.41694e-06	2.34689e-06	KDR/CASP3/RBP4/AR/SRC/TGFB2/BCL2L1/KIT/ESR1/RARA/PGR/AKR1C3/ACE/MMP2/NOS3/CTNNA1/CYP19A1	17
BP	GO:0034612	response to tumor necrosis factor	16/248	249/18800	2.15661e-07	4.46238e-06	2.37103e-06	GSTP1/AKT1/CASP1/MAPK14/CASP3/RORA/SELE/BIRC7/NR1H4/STAT1/CCL5/XIAP/JAK2/HSPA1A/MAPK1/FABP4	16
BP	GO:0060326	cell chemotaxis	18/248	315/18800	2.16006e-07	4.46238e-06	2.37103e-06	RAC1/KDR/TGFB2/KIT/FGFR1/CCL5/DPP4/LGALS3/PDE4B/EPHA2/MAPK1/PTK2/S100A9/CTSG/TREM1/MIF/PPIA/CYP19A1	18
BP	GO:0055017	cardiac muscle tissue growth	10/248	87/18800	2.18664e-07	4.49568e-06	2.38873e-06	PIM1/MAPK14/RBP4/TGFB2/G6PD/PPARA/IGF1/ERBB4/FGFR2/TGFBR2	10
BP	GO:0048872	homeostasis of number of cells	17/248	282/18800	2.22712e-07	4.55711e-06	2.42137e-06	AKT1/MAPK14/CASP3/KIT/IL2/ABL1/G6PD/STAT1/HMOX1/THRA/PDE4B/JAK2/HSPA1A/NOS3/B2M/CDK6/MIF	17
BP	GO:0038083	peptidyl-tyrosine autophosphorylation	6/248	21/18800	2.2801e-07	4.64341e-06	2.46722e-06	KDR/SRC/EGFR/ABL1/ACE/IGF1R	6
BP	GO:0055021	regulation of cardiac muscle tissue growth	9/248	67/18800	2.29784e-07	4.65747e-06	2.47469e-06	PIM1/MAPK14/RBP4/G6PD/PPARA/IGF1/ERBB4/FGFR2/TGFBR2	9
BP	GO:0030850	prostate gland development	8/248	49/18800	2.31595e-07	4.67212e-06	2.48247e-06	RARG/AR/ESR1/RARA/MMP2/FGFR2/BMP7/CYP19A1	8
BP	GO:0009156	ribonucleoside monophosphate biosynthetic process	7/248	34/18800	2.53576e-07	5.07079e-06	2.6943e-06	UCK2/RFK/ATIC/IMPDH2/DHODH/APRT/IMPDH1	7
BP	GO:0071560	cellular response to transforming growth factor beta stimulus	16/248	252/18800	2.53717e-07	5.07079e-06	2.6943e-06	APAF1/SRC/FKBP1A/TGFB2/ABL1/PDPK1/HSP90AB1/PPARA/HSPA1A/PTK2/ARG1/IGF1R/PPARG/PARP1/FGFR2/TGFBR2	16
BP	GO:0071241	cellular response to inorganic substance	15/248	221/18800	2.57826e-07	5.12907e-06	2.72527e-06	AKT1/MMP3/EGFR/CDK2/DPEP1/MMP9/BRAF/HMOX1/AKR1C3/MAPK1/NQO1/FABP4/PARP1/B2M/MAPK8	15
BP	GO:0071214	cellular response to abiotic stimulus	18/248	323/18800	3.12801e-07	6.16562e-06	3.27602e-06	HRAS/AKR1B1/CASP1/MME/MAPK14/CASP3/MMP3/BCL2L1/PIK3R1/MMP9/MMP1/CHEK1/AKT2/MMP2/IGF1R/PARP1/MAPK8/MDM2	18
BP	GO:0104004	cellular response to environmental stimulus	18/248	323/18800	3.12801e-07	6.16562e-06	3.27602e-06	HRAS/AKR1B1/CASP1/MME/MAPK14/CASP3/MMP3/BCL2L1/PIK3R1/MMP9/MMP1/CHEK1/AKT2/MMP2/IGF1R/PARP1/MAPK8/MDM2	18
BP	GO:0071559	response to transforming growth factor beta	16/248	258/18800	3.48648e-07	6.84083e-06	3.63479e-06	APAF1/SRC/FKBP1A/TGFB2/ABL1/PDPK1/HSP90AB1/PPARA/HSPA1A/PTK2/ARG1/IGF1R/PPARG/PARP1/FGFR2/TGFBR2	16
BP	GO:1901653	cellular response to peptide	19/248	361/18800	3.50762e-07	6.85102e-06	3.64021e-06	GSK3B/AKT1/SRC/KAT2B/PIK3R1/NR1H4/PDPK1/STAT1/JAK2/APRT/PTK2/AKT2/IGF1/ARG1/IGF1R/PPARG/CDK5/PARP1/MDM2	19
BP	GO:0001819	positive regulation of cytokine production	22/248	475/18800	3.6823e-07	7.15965e-06	3.80419e-06	HRAS/HSP90AA1/CASP1/MAPK14/MMP12/SRC/RORA/NOS2/KIT/IL2/ABL1/PIK3R1/NR1H4/STAT1/RARA/HMOX1/PDE4B/JAK2/HSPA1A/PNP/B2M/MIF	22
BP	GO:1903522	regulation of blood circulation	16/248	260/18800	3.86816e-07	7.48715e-06	3.9782e-06	PRKACA/GSTM2/TGFB2/IL2/THRB/ABL1/GSTO1/THRA/PDE5A/PDE4B/JAK2/ACE/MMP2/RHOA/NOS3/MDM2	16
BP	GO:0097529	myeloid leukocyte migration	15/248	229/18800	4.0729e-07	7.81306e-06	4.15137e-06	RAC1/TGFB2/KIT/CCL5/DPP4/LGALS3/PDE4B/MAPK1/PTK2/S100A9/CTSG/TREM1/MIF/PPIA/CYP19A1	15
BP	GO:2000116	regulation of cysteine-type endopeptidase activity	15/248	229/18800	4.0729e-07	7.81306e-06	4.15137e-06	DAPK1/AKT1/APAF1/CASP1/SRC/RAF1/BIRC7/DPEP1/MMP9/XIAP/JAK2/S100A9/RHOA/PPARG/CTSD	15
BP	GO:0060444	branching involved in mammary gland duct morphogenesis	6/248	23/18800	4.14882e-07	7.92332e-06	4.20996e-06	VDR/AR/SRC/ESR1/PGR/EPHA2	6
BP	GO:0045936	negative regulation of phosphate metabolic process	21/248	440/18800	4.21085e-07	8.0062e-06	4.254e-06	GSTP1/GSK3B/AKT1/WARS1/HMGCR/CASP3/FKBP1A/KAT2B/TGFB2/IL2/ABL1/PDPK1/PPARA/LGALS3/FABP4/PPARG/PARP1/BMP7/DUSP6/PLK1/PPIA	21
BP	GO:0042445	hormone metabolic process	15/248	230/18800	4.30643e-07	8.14041e-06	4.32531e-06	AKR1B1/SULT1A1/RBP4/CTSK/CTSB/ESR1/SULT1E1/DPP4/CTSL/AKR1C2/AKR1C3/ACE/CTSG/IGF1R/CYP19A1	15
BP	GO:0014855	striated muscle cell proliferation	9/248	72/18800	4.31933e-07	8.14041e-06	4.32531e-06	PIM1/MAPK14/RBP4/TGFB2/JAK2/ERBB4/FGFR2/PPARD/TGFBR2	9
BP	GO:0010563	negative regulation of phosphorus metabolic process	21/248	441/18800	4.36994e-07	8.19984e-06	4.35689e-06	GSTP1/GSK3B/AKT1/WARS1/HMGCR/CASP3/FKBP1A/KAT2B/TGFB2/IL2/ABL1/PDPK1/PPARA/LGALS3/FABP4/PPARG/PARP1/BMP7/DUSP6/PLK1/PPIA	21
BP	GO:1904019	epithelial cell apoptotic process	11/248	118/18800	4.65896e-07	8.70414e-06	4.62484e-06	KDR/TEK/BCL2L1/ABL1/PDPK1/PPARA/HMOX1/AKR1C3/JAK2/IGF1R/TGFBR2	11
BP	GO:0071276	cellular response to cadmium ion	7/248	37/18800	4.69201e-07	8.72794e-06	4.63749e-06	AKT1/EGFR/MMP9/HMOX1/AKR1C3/MAPK1/MAPK8	7
BP	GO:0016049	cell growth	22/248	484/18800	5.05566e-07	9.36386e-06	4.97537e-06	GSK3B/HSP90AA1/AKT1/RARG/AURKA/F2/RAB11A/ESR2/TGFB2/IL2/EGFR/ABL1/G6PD/HSP90AB1/PPARA/HSPA1A/S100A9/IGF1/RHOA/CDK5/PPARD/TGFBR2	22
BP	GO:0048738	cardiac muscle tissue development	15/248	234/18800	5.3663e-07	9.89656e-06	5.25841e-06	PIM1/MAPK14/RBP4/FKBP1A/TGFB2/RARB/G6PD/PPARA/RARA/ACADM/IGF1/ERBB4/FGFR2/BMP7/TGFBR2	15
BP	GO:0071900	regulation of protein serine/threonine kinase activity	19/248	372/18800	5.53416e-07	1.01619e-05	5.39942e-06	HRAS/GSTP1/AKT1/HMGCR/CASP3/SRC/KAT2B/MAP2K1/KIT/EGFR/ABL1/FGFR1/HSP90AB1/PDE5A/RHOA/PPARG/BMP7/MIF/PLK1	19
BP	GO:0014020	primary neural tube formation	10/248	96/18800	5.55749e-07	1.01619e-05	5.39942e-06	PRKACA/APAF1/RARG/CASP3/TGFB2/ABL1/RARA/MTHFD1/ST14/BMP7	10
BP	GO:0030595	leukocyte chemotaxis	15/248	236/18800	5.97984e-07	1.08879e-05	5.78514e-06	RAC1/TGFB2/KIT/CCL5/DPP4/LGALS3/PDE4B/MAPK1/PTK2/S100A9/CTSG/TREM1/MIF/PPIA/CYP19A1	15
BP	GO:0001822	kidney development	17/248	303/18800	6.1147e-07	1.10864e-05	5.89064e-06	AKR1B1/APAF1/MME/TGFB2/TEK/RARB/STAT1/MMP9/RARA/ACAT1/ARG2/ACE/RHOA/ERBB4/CAT/FGFR2/BMP7	17
BP	GO:0019216	regulation of lipid metabolic process	18/248	339/18800	6.33764e-07	1.14424e-05	6.07976e-06	AKT1/F2/SRC/RORA/TEK/KIT/NR1H4/PPARA/FABP3/THRA/AKR1C3/PTK2/AKT2/IGF1R/PPARG/EPHX2/FABP5/PPARD	18
BP	GO:0043523	regulation of neuron apoptotic process	14/248	207/18800	6.79912e-07	1.22242e-05	6.49518e-06	HRAS/CASP3/TGFB2/BCL2L1/ABL1/G6PD/HSP90AB1/HMOX1/JAK2/NQO1/RHOA/CDK5/PARP1/SOD2	14
BP	GO:0010906	regulation of glucose metabolic process	11/248	123/18800	7.08178e-07	1.26267e-05	6.70905e-06	GSK3B/AKT1/PFKFB1/NCOA2/SRC/RORA/KAT2B/PPARA/AKT2/ACADM/IGF1	11
BP	GO:0032355	response to estradiol	11/248	123/18800	7.08178e-07	1.26267e-05	6.70905e-06	CASP3/ESR2/EGFR/ESR1/RARA/MMP2/NQO1/IGF1R/CAT/BMP7/CYP19A1	11
BP	GO:0016331	morphogenesis of embryonic epithelium	12/248	150/18800	7.35376e-07	1.30575e-05	6.93793e-06	PRKACA/APAF1/RARG/CASP3/AR/TGFB2/ABL1/RARA/MTHFD1/ST14/FGFR2/BMP7	12
BP	GO:0072329	monocarboxylic acid catabolic process	11/248	124/18800	7.68172e-07	1.3528e-05	7.18794e-06	AKT1/IVD/HADH/GCDH/PPARA/ACAT1/AGXT/AKT2/ACADM/CRAT/PPARD	11
BP	GO:1904375	regulation of protein localization to cell periphery	11/248	124/18800	7.68172e-07	1.3528e-05	7.18794e-06	HRAS/AKT1/AR/BCL2L1/EGFR/PIK3R1/PDPK1/LGALS3/EPHA2/CDK5/PLK1	11
BP	GO:0035148	tube formation	12/248	152/18800	8.47419e-07	1.48627e-05	7.89711e-06	PRKACA/APAF1/RARG/CASP3/TGFB2/ABL1/RARA/MTHFD1/ST14/TGM2/FGFR2/BMP7	12
BP	GO:0050679	positive regulation of epithelial cell proliferation	14/248	211/18800	8.55728e-07	1.49474e-05	7.94212e-06	HRAS/AKT1/MMP12/KDR/NME2/AR/TEK/EGFR/PDPK1/FGFR1/HMOX1/IGF1/ARG1/FGFR2	14
BP	GO:0060135	maternal process involved in female pregnancy	8/248	58/18800	8.88648e-07	1.54596e-05	8.21427e-06	VDR/AKT1/AR/CTSB/ESR1/PGR/ARG1/PPARD	8
BP	GO:0060740	prostate gland epithelium morphogenesis	6/248	26/18800	9.15341e-07	1.58598e-05	8.42689e-06	RARG/AR/ESR1/MMP2/FGFR2/BMP7	6
BP	GO:0034764	positive regulation of transmembrane transport	14/248	213/18800	9.58073e-07	1.65335e-05	8.78487e-06	AKT1/GSTM2/MAPK14/F2/ABL1/PIK3R1/G6PD/PDPK1/CTSS/BRAF/GSTO1/AKT2/IGF1/CDK5	14
BP	GO:0009062	fatty acid catabolic process	10/248	102/18800	9.79361e-07	1.68333e-05	8.94415e-06	AKT1/IVD/HADH/GCDH/PPARA/ACAT1/AKT2/ACADM/CRAT/PPARD	10
BP	GO:0002683	negative regulation of immune system process	20/248	425/18800	9.98162e-07	1.70881e-05	9.07953e-06	AKT1/MAPK14/MMP12/CASP3/SRC/TGFB2/IL2/PIK3R1/RARA/HMOX1/DPP4/LGALS3/PDE5A/ARG2/CTSG/ARG1/PPARG/CDK6/MIF/CYP19A1	20
BP	GO:0071621	granulocyte chemotaxis	11/248	128/18800	1.05536e-06	1.79955e-05	9.56169e-06	RAC1/TGFB2/CCL5/DPP4/LGALS3/PDE4B/MAPK1/PTK2/S100A9/TREM1/PPIA	11
BP	GO:1905477	positive regulation of protein localization to membrane	10/248	103/18800	1.07224e-06	1.82112e-05	9.6763e-06	HRAS/AKT1/EGFR/PIK3R1/PDPK1/LGALS3/EPHA2/AKT2/CDK5/MAPK8	10
BP	GO:0061138	morphogenesis of a branching epithelium	13/248	185/18800	1.1137e-06	1.88407e-05	1.00108e-05	VDR/KDR/AR/SRC/ABL1/ESR1/PGR/EPHA2/ST14/TGM2/FGFR2/BMP7/TGFBR2	13
BP	GO:0014706	striated muscle tissue development	15/248	248/18800	1.11849e-06	1.88476e-05	1.00145e-05	PIM1/MAPK14/RBP4/FKBP1A/TGFB2/RARB/G6PD/PPARA/RARA/ACADM/IGF1/ERBB4/FGFR2/BMP7/TGFBR2	15
BP	GO:0032102	negative regulation of response to external stimulus	20/248	429/18800	1.1537e-06	1.93588e-05	1.02861e-05	GSTP1/MAPK14/MMP12/F2/SRC/RORA/PLAU/TEK/IL2/NR1H4/PPARA/DPP4/ARG2/IGF1/ARG1/PPARG/NOS3/MIF/PPARD/CYP19A1	20
BP	GO:0009167	purine ribonucleoside monophosphate metabolic process	7/248	42/18800	1.16234e-06	1.93588e-05	1.02861e-05	AK1/GMPR2/ATIC/IMPDH2/APRT/IMPDH1/PNP	7
BP	GO:1900274	regulation of phospholipase C activity	7/248	42/18800	1.16234e-06	1.93588e-05	1.02861e-05	HRAS/SELE/KIT/EGFR/ABL1/FGFR1/ESR1	7
BP	GO:0001841	neural tube formation	10/248	104/18800	1.17273e-06	1.94564e-05	1.03379e-05	PRKACA/APAF1/RARG/CASP3/TGFB2/ABL1/RARA/MTHFD1/ST14/BMP7	10
BP	GO:0071478	cellular response to radiation	13/248	187/18800	1.25722e-06	2.0778e-05	1.10401e-05	HRAS/MME/MAPK14/MMP3/BCL2L1/PIK3R1/MMP9/MMP1/CHEK1/AKT2/MMP2/PARP1/MDM2	13
BP	GO:0051924	regulation of calcium ion transport	15/248	251/18800	1.30025e-06	2.14068e-05	1.13743e-05	PRKACA/GSTM2/F2/FKBP1A/ABL1/G6PD/PDPK1/CCL5/GSTO1/LGALS3/PDE4B/ACE/RHOA/CDK5/NOS3	15
BP	GO:0006520	cellular amino acid metabolic process	16/248	285/18800	1.30839e-06	2.14586e-05	1.14018e-05	DHFR/IVD/WARS1/BCAT2/OAT/NOS2/NR1H4/DPEP1/GCDH/ACAT1/AGXT/ARG2/MTAP/ARG1/MTHFD1/NOS3	16
BP	GO:0031098	stress-activated protein kinase signaling cascade	15/248	252/18800	1.36649e-06	2.23262e-05	1.18628e-05	HRAS/GSTP1/RAP2A/MAPK10/MAPK14/MAP2K1/BIRC7/TGFB2/EGFR/XIAP/MAPK1/RHOA/IGF1R/MAPK8/PPIA	15
BP	GO:0044262	cellular carbohydrate metabolic process	16/248	287/18800	1.43382e-06	2.33376e-05	1.24001e-05	GSK3B/AKT1/PFKFB1/NCOA2/SRC/RORA/KAT2B/BRAF/PPARA/PYGL/AKT2/ACADM/IGF1/IMPA1/TPI1/GALK1	16
BP	GO:0002262	myeloid cell homeostasis	12/248	160/18800	1.46213e-06	2.35784e-05	1.25281e-05	MAPK14/CASP3/KIT/G6PD/STAT1/HMOX1/THRA/PDE4B/JAK2/HSPA1A/B2M/CDK6	12
BP	GO:0003416	endochondral bone growth	6/248	28/18800	1.46508e-06	2.35784e-05	1.25281e-05	RARG/RARB/RARA/MMP13/FGFR2/TGFBR2	6
BP	GO:0060512	prostate gland morphogenesis	6/248	28/18800	1.46508e-06	2.35784e-05	1.25281e-05	RARG/AR/ESR1/MMP2/FGFR2/BMP7	6
BP	GO:0032092	positive regulation of protein binding	9/248	83/18800	1.47062e-06	2.35792e-05	1.25285e-05	GSK3B/RAN/FKBP1A/ABL1/HSP90AB1/MMP9/ACE/CDK5/B2M	9
BP	GO:0009163	nucleoside biosynthetic process	5/248	16/18800	1.48828e-06	2.36857e-05	1.25851e-05	DTYMK/AMD1/APRT/MTAP/PNP	5
BP	GO:0034404	nucleobase-containing small molecule biosynthetic process	5/248	16/18800	1.48828e-06	2.36857e-05	1.25851e-05	DTYMK/AMD1/APRT/MTAP/PNP	5
BP	GO:0070663	regulation of leukocyte proliferation	15/248	254/18800	1.50813e-06	2.3913e-05	1.27059e-05	GSTP1/CASP3/IL2/CCL5/LGALS3/PDE5A/JAK2/MAPK1/ARG2/PTK2/IGF1/ARG1/PNP/MIF/TGFBR2	15
BP	GO:0034101	erythrocyte homeostasis	11/248	133/18800	1.54435e-06	2.43973e-05	1.29632e-05	MAPK14/CASP3/KIT/G6PD/STAT1/HMOX1/THRA/JAK2/HSPA1A/B2M/CDK6	11
BP	GO:0071248	cellular response to metal ion	13/248	191/18800	1.59459e-06	2.50988e-05	1.33359e-05	AKT1/EGFR/DPEP1/MMP9/BRAF/HMOX1/AKR1C3/MAPK1/NQO1/FABP4/PARP1/B2M/MAPK8	13
BP	GO:0045927	positive regulation of growth	15/248	256/18800	1.66281e-06	2.6077e-05	1.38557e-05	AKT1/PIM1/MAPK14/F2/RAB11A/TGFB2/IL2/EGFR/S100A9/IGF1/RHOA/ERBB4/FGFR2/PPARD/TGFBR2	15
BP	GO:0048002	antigen processing and presentation of peptide antigen	8/248	63/18800	1.69641e-06	2.65072e-05	1.40843e-05	TAP1/CTSS/CTSL/CTSF/ACE/B2M/AZGP1/CTSD	8
BP	GO:0016042	lipid catabolic process	17/248	327/18800	1.74584e-06	2.71807e-05	1.44421e-05	AKT1/IVD/HADH/HSD11B1/HEXB/SULT1E1/GCDH/PPARA/ACAT1/THRA/AKR1C3/AKT2/ACADM/CRAT/PPARD/STS/CYP19A1	17
BP	GO:0010657	muscle cell apoptotic process	9/248	85/18800	1.80045e-06	2.79297e-05	1.48401e-05	APAF1/PDPK1/HMOX1/JAK2/IGF1/IGF1R/PPARG/SOD2/BMP7	9
BP	GO:0097066	response to thyroid hormone	6/248	29/18800	1.82697e-06	2.82392e-05	1.50045e-05	CTSB/KIT/THRB/CTSS/CTSL/ACE	6
BP	GO:0048638	regulation of developmental growth	17/248	329/18800	1.89668e-06	2.92115e-05	1.55212e-05	GSK3B/AKT1/PIM1/MAPK14/RBP4/AR/RAB11A/ABL1/G6PD/PPARA/IGF1/CDK5/ERBB4/FGFR2/DUSP6/PPARD/TGFBR2	17
BP	GO:0072175	epithelial tube formation	11/248	136/18800	1.92492e-06	2.95407e-05	1.56961e-05	PRKACA/APAF1/RARG/CASP3/TGFB2/ABL1/RARA/MTHFD1/ST14/FGFR2/BMP7	11
BP	GO:0034504	protein localization to nucleus	16/248	294/18800	1.96279e-06	2.99082e-05	1.58913e-05	GSK3B/AKT1/RAN/MAPK14/MMP12/F2/SRC/PIK3R1/HSP90AB1/JAK2/CDK5/PARP1/CTNNA1/MDM2/BMP7/PLK1	16
BP	GO:0071375	cellular response to peptide hormone stimulus	16/248	294/18800	1.96279e-06	2.99082e-05	1.58913e-05	GSK3B/AKT1/SRC/KAT2B/PIK3R1/NR1H4/PDPK1/STAT1/JAK2/APRT/PTK2/AKT2/ARG1/IGF1R/PPARG/PARP1	16
BP	GO:0007178	transmembrane receptor protein serine/threonine kinase signaling pathway	18/248	368/18800	2.05169e-06	3.11523e-05	1.65524e-05	MAPK14/KDR/SRC/FKBP1A/TGFB2/ABL1/PDPK1/HSP90AB1/XIAP/PPARA/JAK2/HSPA1A/PTK2/PPARG/PARP1/CSNK2B/BMP7/TGFBR2	18
BP	GO:0033189	response to vitamin A	5/248	17/18800	2.08574e-06	3.14472e-05	1.67091e-05	RARA/TYMS/ARG1/CAT/PPARD	5
BP	GO:0097067	cellular response to thyroid hormone stimulus	5/248	17/18800	2.08574e-06	3.14472e-05	1.67091e-05	CTSB/KIT/THRB/CTSS/CTSL	5
BP	GO:0061383	trabecula morphogenesis	7/248	46/18800	2.20481e-06	3.3126e-05	1.76011e-05	RBP4/FKBP1A/TGFB2/TEK/MMP2/RHOA/BMP7	7
BP	GO:0071356	cellular response to tumor necrosis factor	14/248	229/18800	2.26069e-06	3.38473e-05	1.79844e-05	GSTP1/AKT1/CASP1/MAPK14/RORA/BIRC7/NR1H4/STAT1/CCL5/XIAP/JAK2/HSPA1A/MAPK1/FABP4	14
BP	GO:0010594	regulation of endothelial cell migration	14/248	230/18800	2.3793e-06	3.54995e-05	1.88622e-05	AKT1/RAC1/KDR/TEK/ABL1/PDPK1/FGFR1/HMOX1/EPHA2/PTK2/RHOA/PPARG/NOS3/CSNK2B	14
BP	GO:0070371	ERK1 and ERK2 cascade	17/248	335/18800	2.42246e-06	3.60184e-05	1.91379e-05	HRAS/GSTP1/KDR/SRC/MAP2K1/TEK/EGFR/ABL1/CCL5/BRAF/EPHA2/MAPK1/IGF1/ERBB4/FGFR2/DUSP6/MIF	17
BP	GO:0015909	long-chain fatty acid transport	8/248	66/18800	2.43159e-06	3.60294e-05	1.91438e-05	AKT1/FABP3/AKT2/ACE/FABP4/PPARG/FABP5/MIF	8
BP	GO:0001763	morphogenesis of a branching structure	13/248	199/18800	2.5195e-06	3.72038e-05	1.97678e-05	VDR/KDR/AR/SRC/ABL1/ESR1/PGR/EPHA2/ST14/TGM2/FGFR2/BMP7/TGFBR2	13
BP	GO:0009199	ribonucleoside triphosphate metabolic process	9/248	89/18800	2.65515e-06	3.90726e-05	2.07607e-05	UCK2/RAN/NME2/IMPDH2/PPARA/IMPDH1/RHOA/ALDOA/PARP1	9
BP	GO:1901361	organic cyclic compound catabolic process	21/248	494/18800	2.68478e-06	3.93738e-05	2.09208e-05	MAOB/MAOA/AKT1/DCPS/APAF1/MAPK14/TRDMT1/HSD11B1/HINT1/SULT1E1/HMOX1/ACAT1/PDE5A/PDE4B/HSPA1A/BLVRB/PNP/EPHX2/TYMP/STS/CYP19A1	21
BP	GO:0009152	purine ribonucleotide biosynthetic process	12/248	170/18800	2.76422e-06	4.03469e-05	2.14378e-05	AK1/NME2/ATIC/IMPDH2/GCDH/PPARA/ACAT1/APRT/IMPDH1/ALDOA/PARP1/PDHB	12
BP	GO:0098868	bone growth	6/248	31/18800	2.76992e-06	4.03469e-05	2.14378e-05	RARG/RARB/RARA/MMP13/FGFR2/TGFBR2	6
BP	GO:0090092	regulation of transmembrane receptor protein serine/threonine kinase signaling pathway	15/248	267/18800	2.79725e-06	4.06074e-05	2.15762e-05	KDR/FKBP1A/TGFB2/ABL1/PDPK1/HSP90AB1/XIAP/PPARA/JAK2/HSPA1A/PPARG/PARP1/CSNK2B/BMP7/TGFBR2	15
BP	GO:0009612	response to mechanical stimulus	13/248	201/18800	2.8147e-06	4.07232e-05	2.16377e-05	CASP1/MAPK14/SRC/RAF1/KIT/STAT1/CHEK1/PTK2/MMP2/RHOA/IGF1R/MAPK8/TGFBR2	13
BP	GO:0060438	trachea development	5/248	18/18800	2.85694e-06	4.11955e-05	2.18887e-05	RARG/MAP2K1/RARA/MAPK1/TGFBR2	5
BP	GO:0001843	neural tube closure	9/248	90/18800	2.91661e-06	4.19153e-05	2.22712e-05	PRKACA/APAF1/RARG/CASP3/TGFB2/ABL1/RARA/MTHFD1/ST14	9
BP	GO:0031348	negative regulation of defense response	15/248	268/18800	2.92869e-06	4.19486e-05	2.22889e-05	GSTP1/MAPK14/MMP12/SRC/RORA/TEK/IL2/NR1H4/PPARA/ARG2/IGF1/ARG1/PPARG/PPARD/CYP19A1	15
BP	GO:0033559	unsaturated fatty acid metabolic process	10/248	115/18800	2.95067e-06	4.21231e-05	2.23816e-05	GSTP1/AKR1B1/GSTA1/GSTM2/GSTM1/AKR1C2/AKR1C3/CBR1/FABP5/MIF	10
BP	GO:0150116	regulation of cell-substrate junction organization	8/248	68/18800	3.05924e-06	4.35284e-05	2.31283e-05	RAC1/KDR/SRC/TEK/ABL1/PIK3R1/PTK2/RHOA	8
BP	GO:1905475	regulation of protein localization to membrane	12/248	172/18800	3.12248e-06	4.42814e-05	2.35284e-05	HRAS/AKT1/AR/BCL2L1/EGFR/PIK3R1/PDPK1/LGALS3/EPHA2/AKT2/CDK5/MAPK8	12
BP	GO:0060606	tube closure	9/248	91/18800	3.19991e-06	4.51998e-05	2.40163e-05	PRKACA/APAF1/RARG/CASP3/TGFB2/ABL1/RARA/MTHFD1/ST14	9
BP	GO:0051348	negative regulation of transferase activity	15/248	270/18800	3.20827e-06	4.51998e-05	2.40163e-05	GSTP1/GSK3B/AKT1/WARS1/HMGCR/CASP3/SRC/KAT2B/ABL1/PDPK1/FABP4/PPARG/BMP7/PLK1/PPIA	15
BP	GO:0051385	response to mineralocorticoid	6/248	32/18800	3.37169e-06	4.73468e-05	2.51572e-05	MAOB/RAN/SRC/ACE/IGF1R/PARP1	6
BP	GO:0022602	ovulation cycle process	7/248	49/18800	3.42132e-06	4.77318e-05	2.53617e-05	CASP3/SRC/TGFB2/ESR1/PGR/MMP2/NOS3	7
BP	GO:0035094	response to nicotine	7/248	49/18800	3.42132e-06	4.77318e-05	2.53617e-05	CASP3/PPARA/HMOX1/MAPK1/MMP2/IGF1R/B2M	7
BP	GO:0032869	cellular response to insulin stimulus	13/248	205/18800	3.49863e-06	4.86525e-05	2.58509e-05	GSK3B/AKT1/SRC/KAT2B/PIK3R1/NR1H4/PDPK1/STAT1/APRT/AKT2/IGF1R/PPARG/PARP1	13
BP	GO:0042698	ovulation cycle	8/248	70/18800	3.81932e-06	5.29407e-05	2.81294e-05	CASP3/SRC/TGFB2/ESR1/PGR/MMP2/IGF1R/NOS3	8
BP	GO:0003417	growth plate cartilage development	5/248	19/18800	3.83565e-06	5.29961e-05	2.81588e-05	RARG/RARB/RARA/MMP13/TGFBR2	5
BP	GO:0062013	positive regulation of small molecule metabolic process	11/248	146/18800	3.85303e-06	5.30656e-05	2.81958e-05	AKT1/SRC/KAT2B/NOS2/NR1H4/PPARA/AKT2/IGF1/PPARG/NOS3/PPARD	11
BP	GO:0051897	positive regulation of protein kinase B signaling	10/248	119/18800	4.02217e-06	5.52181e-05	2.93395e-05	HSP90AA1/SRC/TEK/EGFR/FGFR1/HSP90AB1/AKR1C2/AKR1C3/PTK2/IGF1R	10
BP	GO:0070372	regulation of ERK1 and ERK2 cascade	16/248	311/18800	4.04751e-06	5.5389e-05	2.94303e-05	HRAS/GSTP1/KDR/SRC/MAP2K1/TEK/EGFR/ABL1/CCL5/BRAF/EPHA2/IGF1/ERBB4/FGFR2/DUSP6/MIF	16
BP	GO:1901606	alpha-amino acid catabolic process	9/248	94/18800	4.19622e-06	5.70607e-05	3.03185e-05	IVD/BCAT2/OAT/NOS2/ACAT1/AGXT/ARG2/ARG1/NOS3	9
BP	GO:1904035	regulation of epithelial cell apoptotic process	9/248	94/18800	4.19622e-06	5.70607e-05	3.03185e-05	KDR/TEK/ABL1/PDPK1/PPARA/HMOX1/AKR1C3/JAK2/IGF1R	9
BP	GO:0051881	regulation of mitochondrial membrane potential	8/248	71/18800	4.25577e-06	5.75064e-05	3.05553e-05	AKT1/KDR/SRC/BCL2L1/ABL1/AKT2/PARP1/SOD2	8
BP	GO:2000379	positive regulation of reactive oxygen species metabolic process	8/248	71/18800	4.25577e-06	5.75064e-05	3.05553e-05	GSTP1/MAPK14/DCXR/F2/AKR1C3/CBR1/SOD2/TGFBR2	8
BP	GO:0016051	carbohydrate biosynthetic process	13/248	209/18800	4.32596e-06	5.82717e-05	3.09619e-05	AKR1B1/GSK3B/AKT1/PFKFB1/RBP4/KAT2B/G6PD/PPARA/AKT2/ACADM/IGF1/IMPA1/TPI1	13
BP	GO:0043124	negative regulation of I-kappaB kinase/NF-kappaB signaling	7/248	51/18800	4.50889e-06	6.0546e-05	3.21704e-05	GSTP1/RORA/ABL1/NR1H4/ESR1/STAT1/RHOA	7
BP	GO:0006690	icosanoid metabolic process	10/248	121/18800	4.6743e-06	6.25716e-05	3.32467e-05	GSTP1/AKR1B1/GSTA1/GSTM1/LTA4H/AKR1C2/AKR1C3/CBR1/FABP5/MIF	10
BP	GO:0043542	endothelial cell migration	15/248	279/18800	4.78497e-06	6.3854e-05	3.3928e-05	AKT1/RAC1/KDR/TEK/ABL1/PDPK1/FGFR1/HMOX1/DPP4/EPHA2/PTK2/RHOA/PPARG/NOS3/CSNK2B	15
BP	GO:0051403	stress-activated MAPK cascade	14/248	245/18800	4.96089e-06	6.59736e-05	3.50543e-05	HRAS/GSTP1/RAP2A/MAPK10/MAPK14/MAP2K1/BIRC7/TGFB2/EGFR/XIAP/MAPK1/IGF1R/MAPK8/PPIA	14
BP	GO:0009266	response to temperature stimulus	12/248	180/18800	4.99872e-06	6.59736e-05	3.50543e-05	GSK3B/HSP90AA1/AKT1/PRKACA/HSP90AB1/HMOX1/THRA/HSPA1A/ACADM/IGF1/NOS3/SOD2	12
BP	GO:0010675	regulation of cellular carbohydrate metabolic process	11/248	150/18800	5.00521e-06	6.59736e-05	3.50543e-05	GSK3B/AKT1/PFKFB1/NCOA2/SRC/RORA/KAT2B/PPARA/AKT2/ACADM/IGF1	11
BP	GO:0043535	regulation of blood vessel endothelial cell migration	11/248	150/18800	5.00521e-06	6.59736e-05	3.50543e-05	AKT1/KDR/ABL1/PDPK1/FGFR1/HMOX1/EPHA2/RHOA/PPARG/NOS3/CSNK2B	11
BP	GO:0006525	arginine metabolic process	5/248	20/18800	5.0593e-06	6.62799e-05	3.5217e-05	OAT/NOS2/ARG2/ARG1/NOS3	5
BP	GO:1901659	glycosyl compound biosynthetic process	5/248	20/18800	5.0593e-06	6.62799e-05	3.5217e-05	DTYMK/AMD1/APRT/MTAP/PNP	5
BP	GO:0006220	pyrimidine nucleotide metabolic process	7/248	52/18800	5.15218e-06	6.70876e-05	3.56462e-05	UCK2/DTYMK/NME2/DCK/DHODH/TYMS/TYMP	7
BP	GO:1904036	negative regulation of epithelial cell apoptotic process	7/248	52/18800	5.15218e-06	6.70876e-05	3.56462e-05	KDR/TEK/ABL1/PDPK1/PPARA/HMOX1/IGF1R	7
BP	GO:0006469	negative regulation of protein kinase activity	13/248	213/18800	5.322e-06	6.90896e-05	3.67099e-05	GSTP1/AKT1/WARS1/HMGCR/CASP3/KAT2B/ABL1/PDPK1/FABP4/PPARG/BMP7/PLK1/PPIA	13
BP	GO:0043279	response to alkaloid	9/248	97/18800	5.44788e-06	7.05106e-05	3.74649e-05	GSTM2/CASP3/BCL2L1/HSP90AB1/CHEK1/NQO1/CDK5/TGM2/CASP7	9
BP	GO:0050728	negative regulation of inflammatory response	12/248	182/18800	5.60012e-06	7.22634e-05	3.83962e-05	GSTP1/MAPK14/SRC/RORA/TEK/IL2/NR1H4/PPARA/IGF1/PPARG/PPARD/CYP19A1	12
BP	GO:0001838	embryonic epithelial tube formation	10/248	124/18800	5.82389e-06	7.47023e-05	3.96921e-05	PRKACA/APAF1/RARG/CASP3/TGFB2/ABL1/RARA/MTHFD1/ST14/BMP7	10
BP	GO:0030218	erythrocyte differentiation	10/248	124/18800	5.82389e-06	7.47023e-05	3.96921e-05	MAPK14/CASP3/KIT/G6PD/STAT1/THRA/JAK2/HSPA1A/B2M/CDK6	10
BP	GO:0042558	pteridine-containing compound metabolic process	6/248	35/18800	5.84257e-06	7.47189e-05	3.97009e-05	SPR/DHFR/ATIC/FOLH1/TYMS/MTHFD1	6
BP	GO:0048754	branching morphogenesis of an epithelial tube	11/248	153/18800	6.05675e-06	7.7228e-05	4.10342e-05	VDR/KDR/AR/SRC/ABL1/ESR1/PGR/EPHA2/FGFR2/BMP7/TGFBR2	11
BP	GO:0030258	lipid modification	13/248	216/18800	6.197e-06	7.87826e-05	4.18601e-05	AKT1/IVD/HADH/MAPK14/GCDH/PPARA/FABP3/ACAT1/AKT2/ACADM/EPHX2/CRAT/PPARD	13
BP	GO:0090257	regulation of muscle system process	14/248	250/18800	6.2579e-06	7.93222e-05	4.21468e-05	PRKACA/GSTM2/KIT/G6PD/GSTO1/PPARA/PDE5A/PDE4B/IGF1/RHOA/PPARG/PARP1/NOS3/CDK9	14
BP	GO:0021915	neural tube development	11/248	154/18800	6.4477e-06	8.10337e-05	4.30563e-05	PRKACA/APAF1/RARG/CASP3/TGFB2/ABL1/RARA/EPHA2/MTHFD1/ST14/BMP7	11
BP	GO:0097530	granulocyte migration	11/248	154/18800	6.4477e-06	8.10337e-05	4.30563e-05	RAC1/TGFB2/CCL5/DPP4/LGALS3/PDE4B/MAPK1/PTK2/S100A9/TREM1/PPIA	11
BP	GO:0006165	nucleoside diphosphate phosphorylation	9/248	99/18800	6.4495e-06	8.10337e-05	4.30563e-05	DTYMK/PFKFB1/AK1/NME2/PPARA/IGF1/TPI1/ALDOA/GALK1	9
BP	GO:0010810	regulation of cell-substrate adhesion	13/248	217/18800	6.51568e-06	8.16264e-05	4.33712e-05	GSK3B/RAC1/MMP12/KDR/SRC/PLAU/TEK/ABL1/PIK3R1/JAK2/PTK2/RHOA/CDK6	13
BP	GO:0060065	uterus development	5/248	21/18800	6.56908e-06	8.20562e-05	4.35996e-05	RBP4/SRC/TGFB2/ESR1/CYP19A1	5
BP	GO:0071312	cellular response to alkaloid	6/248	36/18800	6.93414e-06	8.61156e-05	4.57565e-05	GSTM2/CASP3/BCL2L1/CHEK1/TGM2/CASP7	6
BP	GO:0140448	signaling receptor ligand precursor processing	6/248	36/18800	6.93414e-06	8.61156e-05	4.57565e-05	CASP1/MME/DPP4/CTSL/ACE/CTSG	6
BP	GO:0032103	positive regulation of response to external stimulus	19/248	442/18800	6.95602e-06	8.61384e-05	4.57686e-05	HSP90AA1/RAC1/CASP1/MMP12/KDR/F2/SRC/IL2/FGFR1/CCL5/JAK2/MAPK1/PTK2/S100A9/ACE/ARG1/FABP4/IGF1R/MIF	19
BP	GO:0046939	nucleotide phosphorylation	9/248	100/18800	7.00682e-06	8.65181e-05	4.59703e-05	DTYMK/PFKFB1/AK1/NME2/PPARA/IGF1/TPI1/ALDOA/GALK1	9
BP	GO:0090316	positive regulation of intracellular protein transport	11/248	156/18800	7.29614e-06	8.98324e-05	4.77313e-05	HRAS/GSK3B/PRKACA/RAN/MAPK14/PIK3R1/HSP90AB1/JAK2/AKT2/CDK5/MAPK8	11
BP	GO:0051896	regulation of protein kinase B signaling	12/248	187/18800	7.39005e-06	9.07286e-05	4.82075e-05	HSP90AA1/SRC/TEK/EGFR/FGFR1/HSP90AB1/PPARA/AKR1C2/AKR1C3/EPHA2/PTK2/IGF1R	12
BP	GO:0070374	positive regulation of ERK1 and ERK2 cascade	13/248	220/18800	7.56027e-06	9.25541e-05	4.91775e-05	HRAS/KDR/SRC/MAP2K1/TEK/EGFR/ABL1/CCL5/BRAF/IGF1/ERBB4/FGFR2/MIF	13
BP	GO:0042542	response to hydrogen peroxide	10/248	128/18800	7.7322e-06	9.439e-05	5.0153e-05	CASP3/SRC/ABL1/STAT1/HMOX1/MMP2/ARG1/NQO1/CAT/SOD2	10
BP	GO:0022409	positive regulation of cell-cell adhesion	15/248	291/18800	7.94947e-06	9.67673e-05	5.14161e-05	AKT1/SRC/SELE/IL2/CCL5/RARA/DPP4/JAK2/IGF1/CTSG/PNP/RHOA/B2M/BMP7/TGFBR2	15
BP	GO:0045787	positive regulation of cell cycle	16/248	329/18800	8.246e-06	9.98118e-05	5.30338e-05	EIF4E/AKT1/AURKA/SRC/RAB11A/DDX39B/TGFB2/EGFR/ABL1/RARA/CHEK1/IGF1/RHOA/IGF1R/MDM2/FGFR2	16
BP	GO:2001243	negative regulation of intrinsic apoptotic signaling pathway	9/248	102/18800	8.24603e-06	9.98118e-05	5.30338e-05	AKT1/SRC/BCL2L1/MMP9/HSPA1A/SOD2/MDM2/MIF/PPIA	9
BP	GO:0009127	purine nucleoside monophosphate biosynthetic process	5/248	22/18800	8.40997e-06	0.00010151	5.39362e-05	DCK/ATIC/IMPDH2/APRT/IMPDH1	5
BP	GO:0003015	heart process	14/248	257/18800	8.57754e-06	0.000103243	5.48568e-05	PRKACA/GSTM2/SRC/TGFB2/IL2/THRB/GSTO1/THRA/PDE5A/PDE4B/JAK2/ACE/NOS3/MDM2	14
BP	GO:0010827	regulation of glucose transmembrane transport	8/248	78/18800	8.66346e-06	0.000103986	5.52515e-05	AKT1/MAPK14/PIK3R1/BRAF/AKT2/IGF1/ACE/FABP5	8
BP	GO:0009132	nucleoside diphosphate metabolic process	10/248	130/18800	8.87401e-06	0.000106183	5.6419e-05	DTYMK/PFKFB1/AK1/NME2/DHODH/PPARA/IGF1/TPI1/ALDOA/GALK1	10
BP	GO:0051235	maintenance of location	16/248	331/18800	8.89595e-06	0.000106183	5.6419e-05	AKT1/PRKACA/GSTM2/F2/FKBP1A/LCN2/ABL1/HEXB/PDPK1/ALB/GSTO1/PPARA/S100A9/PPARG/CDK5/PPARD	16
BP	GO:1903076	regulation of protein localization to plasma membrane	9/248	103/18800	8.93288e-06	0.000106329	5.64963e-05	AKT1/AR/BCL2L1/EGFR/PIK3R1/PDPK1/LGALS3/EPHA2/CDK5	9
BP	GO:0048145	regulation of fibroblast proliferation	8/248	79/18800	9.53101e-06	0.000112776	5.99222e-05	GSTP1/EGFR/ABL1/ESR1/IGF1/CDK6/SOD2/MIF	8
BP	GO:0002478	antigen processing and presentation of exogenous peptide antigen	6/248	38/18800	9.61355e-06	0.000112776	5.99222e-05	TAP1/CTSS/CTSL/CTSF/B2M/CTSD	6
BP	GO:0048246	macrophage chemotaxis	6/248	38/18800	9.61355e-06	0.000112776	5.99222e-05	CCL5/LGALS3/MAPK1/PTK2/MIF/CYP19A1	6
BP	GO:0044089	positive regulation of cellular component biogenesis	20/248	494/18800	9.61406e-06	0.000112776	5.99222e-05	HRAS/GSK3B/HSP90AA1/WARS1/RAC1/KDR/SRC/MMP3/TEK/KIT/CDK2/ABL1/PIK3R1/ESR1/MMP1/LGALS3/EPHA2/HSPA1A/RHOA/BMP7	20
BP	GO:0001541	ovarian follicle development	7/248	57/18800	9.62685e-06	0.000112776	5.99222e-05	KDR/SRC/BCL2L1/KIT/ESR1/MMP2/CTNNA1	7
BP	GO:0060348	bone development	13/248	225/18800	9.63203e-06	0.000112776	5.99222e-05	RARG/MAPK14/KDR/SRC/KIT/RARB/RARA/IGF1/MMP13/RHOA/TGM2/FGFR2/TGFBR2	13
BP	GO:0003323	type B pancreatic cell development	5/248	23/18800	1.06308e-05	0.000123461	6.55996e-05	GSK3B/AKT1/PDPK1/RHEB/CDK6	5
BP	GO:0019430	removal of superoxide radicals	5/248	23/18800	1.06308e-05	0.000123461	6.55996e-05	DHFR/NQO1/NOS3/SOD2/BMP7	5
BP	GO:0046128	purine ribonucleoside metabolic process	5/248	23/18800	1.06308e-05	0.000123461	6.55996e-05	AMD1/APRT/MTAP/PNP/ACP3	5
BP	GO:0060038	cardiac muscle cell proliferation	7/248	58/18800	1.08262e-05	0.000125391	6.66252e-05	PIM1/MAPK14/RBP4/TGFB2/ERBB4/FGFR2/TGFBR2	7
BP	GO:0007568	aging	11/248	163/18800	1.10801e-05	0.000127987	6.80042e-05	APAF1/MME/TYMS/ACE/MMP2/ARG1/NQO1/CAT/SOD2/CTNNA1/TGFBR2	11
BP	GO:0006090	pyruvate metabolic process	9/248	106/18800	1.12945e-05	0.000129766	6.89497e-05	PFKFB1/ME2/PPARA/LDHB/IGF1/TPI1/ALDOA/GALK1/PDHB	9
BP	GO:0030593	neutrophil chemotaxis	9/248	106/18800	1.12945e-05	0.000129766	6.89497e-05	RAC1/TGFB2/CCL5/DPP4/LGALS3/PDE4B/S100A9/TREM1/PPIA	9
BP	GO:0032943	mononuclear cell proliferation	15/248	300/18800	1.14286e-05	0.000130584	6.93844e-05	CASP3/IMPDH2/IL2/ABL1/CCL5/LGALS3/PDE5A/JAK2/ARG2/IGF1/ACE/ARG1/PNP/MIF/TGFBR2	15
BP	GO:0060284	regulation of cell development	20/248	500/18800	1.14631e-05	0.000130584	6.93844e-05	GSK3B/AKT1/TTPA/RAC1/MME/AURKA/F2/RAB11A/MAP2K1/KIT/ABL1/PDE5A/RHEB/IGF1/ACE/CDK5/B2M/CTNNA1/TGM2/BMP7	20
BP	GO:0010660	regulation of muscle cell apoptotic process	8/248	81/18800	1.14873e-05	0.000130584	6.93844e-05	PDPK1/HMOX1/JAK2/IGF1/IGF1R/PPARG/SOD2/BMP7	8
BP	GO:0048144	fibroblast proliferation	8/248	81/18800	1.14873e-05	0.000130584	6.93844e-05	GSTP1/EGFR/ABL1/ESR1/IGF1/CDK6/SOD2/MIF	8
BP	GO:0071384	cellular response to corticosteroid stimulus	7/248	59/18800	1.21468e-05	0.000137717	7.3174e-05	EIF4E/RAN/AKR1C3/JAK2/ACE/ARG1/IGF1R	7
BP	GO:0008637	apoptotic mitochondrial changes	9/248	107/18800	1.21917e-05	0.000137863	7.32517e-05	GSK3B/AKT1/BCL2L1/MMP9/HSPA1A/IGF1/ERBB4/MAPK8/SOD2	9
BP	GO:0009205	purine ribonucleoside triphosphate metabolic process	8/248	82/18800	1.25858e-05	0.000141945	7.54208e-05	RAN/NME2/IMPDH2/PPARA/IMPDH1/RHOA/ALDOA/PARP1	8
BP	GO:0010863	positive regulation of phospholipase C activity	6/248	40/18800	1.30749e-05	0.000147075	7.81465e-05	HRAS/SELE/KIT/EGFR/FGFR1/ESR1	6
BP	GO:0001959	regulation of cytokine-mediated signaling pathway	11/248	166/18800	1.3164e-05	0.000147691	7.84736e-05	GSTP1/CASP1/MMP12/BIRC7/NR1H4/HSP90AB1/CCL5/XIAP/HSPA1A/ARG1/PPARG	11
BP	GO:0009162	deoxyribonucleoside monophosphate metabolic process	5/248	24/18800	1.32844e-05	0.000148268	7.87805e-05	DCK/TYMS/TK1/PNP/TYMP	5
BP	GO:0042026	protein refolding	5/248	24/18800	1.32844e-05	0.000148268	7.87805e-05	HSP90AA1/FKBP1A/HSPA1A/HSPA8/B2M	5
BP	GO:0042451	purine nucleoside biosynthetic process	4/248	12/18800	1.3463e-05	0.000148335	7.88158e-05	AMD1/APRT/MTAP/PNP	4
BP	GO:0042455	ribonucleoside biosynthetic process	4/248	12/18800	1.3463e-05	0.000148335	7.88158e-05	AMD1/APRT/MTAP/PNP	4
BP	GO:0046129	purine ribonucleoside biosynthetic process	4/248	12/18800	1.3463e-05	0.000148335	7.88158e-05	AMD1/APRT/MTAP/PNP	4
BP	GO:0060736	prostate gland growth	4/248	12/18800	1.3463e-05	0.000148335	7.88158e-05	AR/ESR1/FGFR2/CYP19A1	4
BP	GO:0070943	neutrophil-mediated killing of symbiont cell	4/248	12/18800	1.3463e-05	0.000148335	7.88158e-05	F2/CTSG/ARG1/TREM1	4
BP	GO:0046824	positive regulation of nucleocytoplasmic transport	7/248	60/18800	1.35979e-05	0.000149438	7.94019e-05	GSK3B/PRKACA/RAN/MAPK14/PIK3R1/HSP90AB1/JAK2	7
BP	GO:0050878	regulation of body fluid levels	17/248	382/18800	1.37129e-05	0.000150317	7.98692e-05	AKR1B1/VDR/PROCR/PRKACA/MAPK14/F2/SRC/PLAU/JAK2/APRT/CTSG/SERPINA1/ERBB4/NOS3/ANXA5/METAP1/PPIA	17
BP	GO:0048678	response to axon injury	8/248	83/18800	1.37714e-05	0.000150574	8.00058e-05	DHFR/MAP2K1/JAK2/MMP2/ARG1/IGF1R/SOD2/CTNNA1	8
BP	GO:0022408	negative regulation of cell-cell adhesion	12/248	199/18800	1.38671e-05	0.000151236	8.03575e-05	AKT1/CASP3/IL2/ABL1/PPARA/LGALS3/PDE5A/JAK2/ARG2/PTK2/CTSG/ARG1	12
BP	GO:0006766	vitamin metabolic process	9/248	109/18800	1.41697e-05	0.000153368	8.14902e-05	DHFR/RFK/TTPA/GSTO1/AKR1C3/ACP3/CBR1/GC/PPARD	9
BP	GO:0009408	response to heat	9/248	109/18800	1.41697e-05	0.000153368	8.14902e-05	GSK3B/HSP90AA1/AKT1/PRKACA/HSP90AB1/HMOX1/HSPA1A/IGF1/NOS3	9
BP	GO:0071887	leukocyte apoptotic process	9/248	109/18800	1.41697e-05	0.000153368	8.14902e-05	AKT1/CASP3/BIRC7/IL2/CCL5/CTSL/LGALS3/ARG2/MIF	9
BP	GO:0007160	cell-matrix adhesion	13/248	235/18800	1.53244e-05	0.00016545	8.79096e-05	GSK3B/RAC1/MMP12/KDR/SRC/PLAU/TEK/ABL1/PIK3R1/PTK2/RHOA/CDK5/CDK6	13
BP	GO:0051384	response to glucocorticoid	10/248	139/18800	1.60002e-05	0.000172206	9.14995e-05	MAOB/EIF4E/PFKFB1/CASP3/JAK2/TYMS/ACE/ARG1/RHOA/IGF1R	10
BP	GO:0033673	negative regulation of kinase activity	13/248	236/18800	1.60303e-05	0.000172206	9.14995e-05	GSTP1/AKT1/WARS1/HMGCR/CASP3/KAT2B/ABL1/PDPK1/FABP4/PPARG/BMP7/PLK1/PPIA	13
BP	GO:0071496	cellular response to external stimulus	15/248	309/18800	1.61997e-05	0.000173438	9.21541e-05	VDR/DCPS/PIM1/CASP1/RXRA/NR1H4/ALB/PPARA/HMOX1/AKR1C3/MAPK1/CHEK1/HSPA8/IGF1R/MAPK8	15
BP	GO:0008625	extrinsic apoptotic signaling pathway via death domain receptors	8/248	85/18800	1.64262e-05	0.000173438	9.21541e-05	DAPK1/GSK3B/RAF1/BCL2L1/PIK3R1/HMOX1/LGALS3/NOS3	8
BP	GO:0042178	xenobiotic catabolic process	5/248	25/18800	1.64276e-05	0.000173438	9.21541e-05	GSTM2/GSTM1/CRYZ/NR1I2/GSTO1	5
BP	GO:0046039	GTP metabolic process	5/248	25/18800	1.64276e-05	0.000173438	9.21541e-05	RAN/NME2/IMPDH2/IMPDH1/RHOA	5
BP	GO:0060333	interferon-gamma-mediated signaling pathway	5/248	25/18800	1.64276e-05	0.000173438	9.21541e-05	HSP90AB1/STAT1/JAK2/ARG1/PPARG	5
BP	GO:0071450	cellular response to oxygen radical	5/248	25/18800	1.64276e-05	0.000173438	9.21541e-05	DHFR/NQO1/NOS3/SOD2/BMP7	5
BP	GO:0071451	cellular response to superoxide	5/248	25/18800	1.64276e-05	0.000173438	9.21541e-05	DHFR/NQO1/NOS3/SOD2/BMP7	5
BP	GO:2001242	regulation of intrinsic apoptotic signaling pathway	11/248	171/18800	1.73969e-05	0.000183192	9.73368e-05	AKT1/SRC/BCL2L1/MMP9/HSPA1A/S100A9/PARP1/SOD2/MDM2/MIF/PPIA	11
BP	GO:0010907	positive regulation of glucose metabolic process	6/248	42/18800	1.74793e-05	0.000183192	9.73368e-05	AKT1/SRC/KAT2B/PPARA/AKT2/IGF1	6
BP	GO:0031670	cellular response to nutrient	6/248	42/18800	1.74793e-05	0.000183192	9.73368e-05	VDR/DCPS/PIM1/RXRA/NR1H4/HMOX1	6
BP	GO:0009063	cellular amino acid catabolic process	9/248	112/18800	1.76465e-05	0.000184494	9.80284e-05	IVD/BCAT2/OAT/NOS2/ACAT1/AGXT/ARG2/ARG1/NOS3	9
BP	GO:0042098	T cell proliferation	12/248	204/18800	1.77752e-05	0.000185389	9.85039e-05	CASP3/IL2/ABL1/CCL5/LGALS3/PDE5A/JAK2/ARG2/IGF1/ARG1/PNP/TGFBR2	12
BP	GO:0046364	monosaccharide biosynthetic process	8/248	86/18800	1.7907e-05	0.000185861	9.87548e-05	AKR1B1/PFKFB1/RBP4/KAT2B/G6PD/PPARA/ACADM/TPI1	8
BP	GO:1904705	regulation of vascular associated smooth muscle cell proliferation	8/248	86/18800	1.7907e-05	0.000185861	9.87548e-05	MMP9/HMOX1/JAK2/IGF1/MMP2/RHOA/PPARG/SOD2	8
BP	GO:0006869	lipid transport	17/248	391/18800	1.84926e-05	0.000191477	0.000101739	AKT1/TTPA/RBP4/NOS2/PPARA/FABP3/GLTP/FABP7/PITPNA/AKT2/ACE/FABP4/PPARG/FABP5/MIF/PPARD/CYP19A1	17
BP	GO:0051893	regulation of focal adhesion assembly	7/248	63/18800	1.88366e-05	0.000194102	0.000103134	RAC1/KDR/SRC/TEK/ABL1/PTK2/RHOA	7
BP	GO:0090109	regulation of cell-substrate junction assembly	7/248	63/18800	1.88366e-05	0.000194102	0.000103134	RAC1/KDR/SRC/TEK/ABL1/PTK2/RHOA	7
BP	GO:1904659	glucose transmembrane transport	9/248	113/18800	1.89559e-05	0.000194865	0.000103539	AKT1/MAPK14/PIK3R1/BRAF/AKT2/IGF1/ACE/FABP5/PPARD	9
BP	GO:0032147	activation of protein kinase activity	10/248	142/18800	1.92754e-05	0.000197605	0.000104995	SRC/MAP2K1/TGFB2/ABL1/PDPK1/CCL5/JAK2/IGF1/TGFBR2/PPIA	10
BP	GO:0001892	embryonic placenta development	8/248	87/18800	1.94984e-05	0.000197605	0.000104995	AKT1/TTPA/MAP2K1/EGFR/MAPK1/ST14/FGFR2/BMP7	8
BP	GO:0001960	negative regulation of cytokine-mediated signaling pathway	8/248	87/18800	1.94984e-05	0.000197605	0.000104995	GSTP1/MMP12/BIRC7/NR1H4/CCL5/XIAP/ARG1/PPARG	8
BP	GO:0009144	purine nucleoside triphosphate metabolic process	8/248	87/18800	1.94984e-05	0.000197605	0.000104995	RAN/NME2/IMPDH2/PPARA/IMPDH1/RHOA/ALDOA/PARP1	8
BP	GO:1901216	positive regulation of neuron death	8/248	87/18800	1.94984e-05	0.000197605	0.000104995	GSK3B/CASP3/TGFB2/ABL1/NQO1/RHOA/CDK5/PARP1	8
BP	GO:1990874	vascular associated smooth muscle cell proliferation	8/248	87/18800	1.94984e-05	0.000197605	0.000104995	MMP9/HMOX1/JAK2/IGF1/MMP2/RHOA/PPARG/SOD2	8
BP	GO:0046037	GMP metabolic process	5/248	26/18800	2.0121e-05	0.000203435	0.000108093	GMPR2/ATIC/IMPDH2/APRT/IMPDH1	5
BP	GO:0042129	regulation of T cell proliferation	11/248	174/18800	2.04657e-05	0.000205951	0.000109429	CASP3/IL2/CCL5/LGALS3/PDE5A/JAK2/ARG2/IGF1/ARG1/PNP/TGFBR2	11
BP	GO:0048771	tissue remodeling	11/248	174/18800	2.04657e-05	0.000205951	0.000109429	VDR/CTSK/SRC/IL2/EPHA2/ACE/MMP2/ARG1/PPARG/NOS3/MDM2	11
BP	GO:0046394	carboxylic acid biosynthetic process	15/248	316/18800	2.10539e-05	0.000211375	0.000112312	GSTP1/DHFR/BCAT2/GSTM2/GSTM1/OAT/LTA4H/NR1H4/AKR1C3/AGXT/MTAP/MTHFD1/CBR1/FABP5/MIF	15
BP	GO:0034644	cellular response to UV	8/248	88/18800	2.12068e-05	0.000212414	0.000112864	MME/MMP3/PIK3R1/MMP9/MMP1/CHEK1/MMP2/PARP1	8
BP	GO:0043534	blood vessel endothelial cell migration	11/248	175/18800	2.15877e-05	0.000215727	0.000114624	AKT1/KDR/ABL1/PDPK1/FGFR1/HMOX1/EPHA2/RHOA/PPARG/NOS3/CSNK2B	11
BP	GO:0030518	intracellular steroid hormone receptor signaling pathway	9/248	115/18800	2.18242e-05	0.000217584	0.00011561	AR/SRC/ESR2/ESR1/PGR/JAK2/RHOA/PARP1/NR3C2	9
BP	GO:0016053	organic acid biosynthetic process	15/248	318/18800	2.26587e-05	0.00022538	0.000119753	GSTP1/DHFR/BCAT2/GSTM2/GSTM1/OAT/LTA4H/NR1H4/AKR1C3/AGXT/MTAP/MTHFD1/CBR1/FABP5/MIF	15
BP	GO:0010828	positive regulation of glucose transmembrane transport	6/248	44/18800	2.30086e-05	0.000228332	0.000121322	AKT1/MAPK14/PIK3R1/BRAF/AKT2/IGF1	6
BP	GO:0031100	animal organ regeneration	7/248	65/18800	2.31777e-05	0.000228953	0.000121652	PFKFB1/AURKA/ATIC/HMOX1/TYMS/ACE/TGFBR2	7
BP	GO:0048645	animal organ formation	7/248	65/18800	2.31777e-05	0.000228953	0.000121652	PIM1/AR/MAP2K1/MAPK1/FGFR2/BMP7/TGFBR2	7
BP	GO:0002573	myeloid leukocyte differentiation	12/248	210/18800	2.37061e-05	0.000233636	0.00012414	MAPK14/SRC/KIT/GLO1/PIK3R1/MMP9/RARA/EPHA2/PPARG/PARP1/CDK6/TGFBR2	12
BP	GO:1903039	positive regulation of leukocyte cell-cell adhesion	13/248	245/18800	2.37839e-05	0.000233866	0.000124262	AKT1/SRC/SELE/IL2/CCL5/RARA/DPP4/JAK2/IGF1/PNP/RHOA/B2M/TGFBR2	13
BP	GO:0009065	glutamine family amino acid catabolic process	5/248	27/18800	2.44294e-05	0.000239118	0.000127053	OAT/NOS2/ARG2/ARG1/NOS3	5
BP	GO:0010758	regulation of macrophage chemotaxis	5/248	27/18800	2.44294e-05	0.000239118	0.000127053	CCL5/MAPK1/PTK2/MIF/CYP19A1	5
BP	GO:0008016	regulation of heart contraction	12/248	211/18800	2.48461e-05	0.000242645	0.000128926	PRKACA/GSTM2/TGFB2/IL2/THRB/GSTO1/THRA/PDE5A/PDE4B/JAK2/NOS3/MDM2	12
BP	GO:0008645	hexose transmembrane transport	9/248	117/18800	2.50531e-05	0.000244112	0.000129706	AKT1/MAPK14/PIK3R1/BRAF/AKT2/IGF1/ACE/FABP5/PPARD	9
BP	GO:0060759	regulation of response to cytokine stimulus	11/248	178/18800	2.52794e-05	0.000245759	0.000130581	GSTP1/CASP1/MMP12/BIRC7/NR1H4/HSP90AB1/CCL5/XIAP/HSPA1A/ARG1/PPARG	11
BP	GO:0038034	signal transduction in absence of ligand	7/248	66/18800	2.56391e-05	0.000248134	0.000131843	GSK3B/AKT1/BCL2L1/IL2/FGFR1/HSPA1A/CTNNA1	7
BP	GO:0097192	extrinsic apoptotic signaling pathway in absence of ligand	7/248	66/18800	2.56391e-05	0.000248134	0.000131843	GSK3B/AKT1/BCL2L1/IL2/FGFR1/HSPA1A/CTNNA1	7
BP	GO:0060047	heart contraction	13/248	247/18800	2.58971e-05	0.000250067	0.00013287	PRKACA/GSTM2/TGFB2/IL2/THRB/GSTO1/THRA/PDE5A/PDE4B/JAK2/ACE/NOS3/MDM2	13
BP	GO:0019221	cytokine-mediated signaling pathway	19/248	486/18800	2.61374e-05	0.000251822	0.000133802	GSTP1/AKT1/PRKACA/CASP1/MMP12/SRC/BIRC7/KIT/NR1H4/HSP90AB1/STAT1/CCL5/XIAP/JAK2/HSPA1A/CTSG/ARG1/PPARG/CSNK2B	19
BP	GO:0016572	histone phosphorylation	6/248	45/18800	2.62576e-05	0.000252413	0.000134117	AURKA/CDK2/JAK2/CHEK1/CDK5/CDK9	6
BP	GO:0006177	GMP biosynthetic process	4/248	14/18800	2.66645e-05	0.000254617	0.000135287	ATIC/IMPDH2/APRT/IMPDH1	4
BP	GO:0043101	purine-containing compound salvage	4/248	14/18800	2.66645e-05	0.000254617	0.000135287	DCK/APRT/MTAP/PNP	4
BP	GO:0070942	neutrophil mediated cytotoxicity	4/248	14/18800	2.66645e-05	0.000254617	0.000135287	F2/CTSG/ARG1/TREM1	4
BP	GO:0043500	muscle adaptation	9/248	118/18800	2.6814e-05	0.000254911	0.000135444	G6PD/PPARA/HMOX1/PDE5A/IGF1/PPARG/PARP1/NOS3/CDK9	9
BP	GO:0071346	cellular response to interferon-gamma	9/248	118/18800	2.6814e-05	0.000254911	0.000135444	DAPK1/CASP1/NOS2/HSP90AB1/STAT1/CCL5/JAK2/ARG1/PPARG	9
BP	GO:0010959	regulation of metal ion transport	17/248	403/18800	2.7155e-05	0.000257537	0.000136839	AKT1/PRKACA/GSTM2/F2/FKBP1A/ABL1/G6PD/PDPK1/CCL5/GSTO1/LGALS3/PDE4B/ACE/RHOA/CDK5/NOS3/B2M	17
BP	GO:0031396	regulation of protein ubiquitination	12/248	213/18800	2.72701e-05	0.000257537	0.000136839	HSP90AA1/AKT1/FKBP1A/BIRC7/ABL1/HSP90AB1/XIAP/HSPA1A/CDK5/CDK9/PLK1/PPIA	12
BP	GO:0031669	cellular response to nutrient levels	12/248	213/18800	2.72701e-05	0.000257537	0.000136839	VDR/DCPS/PIM1/RXRA/NR1H4/ALB/PPARA/HMOX1/AKR1C3/MAPK1/HSPA8/MAPK8	12
BP	GO:0010821	regulation of mitochondrion organization	10/248	148/18800	2.75832e-05	0.000259923	0.000138107	GSK3B/AKT1/AURKA/KDR/BCL2L1/MMP9/HSPA1A/IGF1/PPARG/MAPK8	10
BP	GO:0010876	lipid localization	18/248	446/18800	2.8238e-05	0.000265511	0.000141076	AKT1/TTPA/RBP4/NOS2/HEXB/PPARA/FABP3/GLTP/FABP7/PITPNA/AKT2/ACE/FABP4/PPARG/FABP5/MIF/PPARD/CYP19A1	18
BP	GO:0045600	positive regulation of fat cell differentiation	7/248	67/18800	2.83119e-05	0.000265625	0.000141136	AKT1/PIM1/MAPK14/SULT1E1/PPARG/BMP7/PPARD	7
BP	GO:0015749	monosaccharide transmembrane transport	9/248	119/18800	2.86788e-05	0.000267897	0.000142344	AKT1/MAPK14/PIK3R1/BRAF/AKT2/IGF1/ACE/FABP5/PPARD	9
BP	GO:0051928	positive regulation of calcium ion transport	9/248	119/18800	2.86788e-05	0.000267897	0.000142344	GSTM2/F2/ABL1/G6PD/PDPK1/CCL5/GSTO1/LGALS3/CDK5	9
BP	GO:0060537	muscle tissue development	17/248	405/18800	2.89058e-05	0.000269433	0.00014316	PIM1/MAPK14/RBP4/FKBP1A/TGFB2/RARB/G6PD/PPARA/RARA/ACADM/IGF1/RHOA/CDK5/ERBB4/FGFR2/BMP7/TGFBR2	17
BP	GO:0060761	negative regulation of response to cytokine stimulus	8/248	92/18800	2.9351e-05	0.000271298	0.000144151	GSTP1/MMP12/BIRC7/NR1H4/CCL5/XIAP/ARG1/PPARG	8
BP	GO:1900407	regulation of cellular response to oxidative stress	8/248	92/18800	2.9351e-05	0.000271298	0.000144151	AKT1/DHFR/MMP3/ABL1/PARP1/SOD2/BMP7/PPIA	8
BP	GO:0000303	response to superoxide	5/248	28/18800	2.94216e-05	0.000271298	0.000144151	DHFR/NQO1/NOS3/SOD2/BMP7	5
BP	GO:0006760	folic acid-containing compound metabolic process	5/248	28/18800	2.94216e-05	0.000271298	0.000144151	DHFR/ATIC/FOLH1/TYMS/MTHFD1	5
BP	GO:0042278	purine nucleoside metabolic process	5/248	28/18800	2.94216e-05	0.000271298	0.000144151	AMD1/APRT/MTAP/PNP/ACP3	5
BP	GO:0090100	positive regulation of transmembrane receptor protein serine/threonine kinase signaling pathway	9/248	120/18800	3.06524e-05	0.000282041	0.000149859	KDR/TGFB2/HSP90AB1/JAK2/PPARG/PARP1/CSNK2B/BMP7/TGFBR2	9
BP	GO:0048568	embryonic organ development	18/248	449/18800	3.08328e-05	0.000283095	0.000150419	AKT1/TTPA/RARG/KDR/RBP4/MAP2K1/TGFB2/KIT/EGFR/RARB/RARA/EPHA2/MAPK1/MTHFD1/ST14/FGFR2/BMP7/TGFBR2	18
BP	GO:0007219	Notch signaling pathway	11/248	182/18800	3.10425e-05	0.000284412	0.000151119	AKT1/SRC/TGFB2/KIT/NR1H4/AGXT/NOS3/CDK6/CFD/BMP7/TGFBR2	11
BP	GO:0010611	regulation of cardiac muscle hypertrophy	7/248	68/18800	3.12097e-05	0.000284731	0.000151288	G6PD/PPARA/PDE5A/IGF1/PPARG/PARP1/CDK9	7
BP	GO:0043627	response to estrogen	7/248	68/18800	3.12097e-05	0.000284731	0.000151288	AR/ESR1/RARA/HMOX1/MMP2/CTNNA1/TGFBR2	7
BP	GO:0006109	regulation of carbohydrate metabolic process	11/248	183/18800	3.26489e-05	0.000296176	0.000157369	GSK3B/AKT1/PFKFB1/NCOA2/SRC/RORA/KAT2B/PPARA/AKT2/ACADM/IGF1	11
BP	GO:0043405	regulation of MAP kinase activity	11/248	183/18800	3.26489e-05	0.000296176	0.000157369	HRAS/GSTP1/HMGCR/SRC/KIT/EGFR/FGFR1/PDE5A/PPARG/BMP7/MIF	11
BP	GO:0038127	ERBB signaling pathway	9/248	121/18800	3.27399e-05	0.000296176	0.000157369	AKT1/SRC/EGFR/ABL1/PDPK1/MMP9/BRAF/MAPK1/PTK2	9
BP	GO:0071482	cellular response to light stimulus	9/248	121/18800	3.27399e-05	0.000296176	0.000157369	MME/MMP3/PIK3R1/MMP9/MMP1/CHEK1/AKT2/MMP2/PARP1	9
BP	GO:0045862	positive regulation of proteolysis	16/248	369/18800	3.37466e-05	0.000304396	0.000161737	DAPK1/GSK3B/AKT1/APAF1/CASP1/AURKA/SRC/JAK2/HSPA1A/PTK2/S100A9/RHOA/PPARG/MDM2/PLK1/CTSD	16
BP	GO:0019884	antigen processing and presentation of exogenous antigen	6/248	47/18800	3.38611e-05	0.000304396	0.000161737	TAP1/CTSS/CTSL/CTSF/B2M/CTSD	6
BP	GO:0060711	labyrinthine layer development	6/248	47/18800	3.38611e-05	0.000304396	0.000161737	AKT1/MAP2K1/MAPK1/ST14/FGFR2/BMP7	6
BP	GO:0002685	regulation of leukocyte migration	12/248	218/18800	3.42499e-05	0.000307248	0.000163252	AKT1/RAC1/SELE/CCL5/HMOX1/DPP4/LGALS3/MAPK1/PTK2/RHOA/MIF/CYP19A1	12
BP	GO:0071901	negative regulation of protein serine/threonine kinase activity	9/248	122/18800	3.49466e-05	0.000312845	0.000166226	GSTP1/AKT1/HMGCR/CASP3/KAT2B/ABL1/PPARG/BMP7/PLK1	9
BP	GO:0000305	response to oxygen radical	5/248	29/18800	3.51705e-05	0.000313543	0.000166597	DHFR/NQO1/NOS3/SOD2/BMP7	5
BP	GO:0003309	type B pancreatic cell differentiation	5/248	29/18800	3.51705e-05	0.000313543	0.000166597	GSK3B/AKT1/PDPK1/RHEB/CDK6	5
BP	GO:0044242	cellular lipid catabolic process	12/248	219/18800	3.58182e-05	0.000317734	0.000168824	AKT1/IVD/HADH/HEXB/GCDH/PPARA/ACAT1/AKR1C3/AKT2/ACADM/CRAT/PPARD	12
BP	GO:0051651	maintenance of location in cell	12/248	219/18800	3.58182e-05	0.000317734	0.000168824	AKT1/PRKACA/GSTM2/F2/FKBP1A/LCN2/ABL1/PDPK1/ALB/GSTO1/S100A9/CDK5	12
BP	GO:0006206	pyrimidine nucleobase metabolic process	4/248	15/18800	3.59846e-05	0.000317734	0.000168824	DHODH/TYMS/MAPK1/TYMP	4
BP	GO:0042559	pteridine-containing compound biosynthetic process	4/248	15/18800	3.59846e-05	0.000317734	0.000168824	SPR/DHFR/ATIC/MTHFD1	4
BP	GO:0051346	negative regulation of hydrolase activity	16/248	371/18800	3.60103e-05	0.000317734	0.000168824	HRAS/GSK3B/AKT1/SRC/FKBP1A/RAF1/CTSB/BIRC7/TGFB2/ABL1/DPEP1/MMP9/XIAP/LGALS3/SERPINA1/NOS3	16
BP	GO:0035051	cardiocyte differentiation	10/248	153/18800	3.66875e-05	0.000323045	0.000171646	TGFB2/EGFR/RARB/G6PD/PPARA/RARA/MAPK1/ACADM/IGF1/BMP7	10
BP	GO:0043502	regulation of muscle adaptation	8/248	95/18800	3.70496e-05	0.000325567	0.000172986	G6PD/PPARA/PDE5A/IGF1/PPARG/PARP1/NOS3/CDK9	8
BP	GO:0032386	regulation of intracellular transport	15/248	332/18800	3.72563e-05	0.000326715	0.000173596	HRAS/GSK3B/PRKACA/RAN/MAPK14/SRC/MAP2K1/PIK3R1/HSP90AB1/JAK2/MAPK1/ARHGAP1/AKT2/CDK5/MAPK8	15
BP	GO:0033628	regulation of cell adhesion mediated by integrin	6/248	48/18800	3.82748e-05	0.000333604	0.000177256	PLAU/TGFB2/CCL5/DPP4/EPHA2/PTK2	6
BP	GO:0048146	positive regulation of fibroblast proliferation	6/248	48/18800	3.82748e-05	0.000333604	0.000177256	EGFR/ABL1/ESR1/IGF1/CDK6/MIF	6
BP	GO:0060324	face development	6/248	48/18800	3.82748e-05	0.000333604	0.000177256	RARG/RAF1/MAP2K1/RARA/MAPK1/MMP2	6
BP	GO:0016125	sterol metabolic process	10/248	154/18800	3.87875e-05	0.000337388	0.000179267	HMGCR/G6PD/RXRA/NR1H4/FDPS/CAT/LSS/EPHX2/PPARD/CYP19A1	10
BP	GO:0007596	blood coagulation	12/248	221/18800	3.91427e-05	0.000339791	0.000180544	PROCR/MAPK14/F2/SRC/PLAU/JAK2/CTSG/SERPINA1/NOS3/ANXA5/METAP1/PPIA	12
BP	GO:0001558	regulation of cell growth	17/248	415/18800	3.92546e-05	0.000340075	0.000180694	GSK3B/AKT1/F2/RAB11A/ESR2/TGFB2/IL2/EGFR/ABL1/G6PD/PPARA/HSPA1A/S100A9/IGF1/RHOA/CDK5/PPARD	17
BP	GO:0046651	lymphocyte proliferation	14/248	296/18800	4.13084e-05	0.000356516	0.00018943	CASP3/IMPDH2/IL2/ABL1/CCL5/LGALS3/PDE5A/JAK2/ARG2/IGF1/ARG1/PNP/MIF/TGFBR2	14
BP	GO:0014743	regulation of muscle hypertrophy	7/248	71/18800	4.14013e-05	0.000356516	0.00018943	G6PD/PPARA/PDE5A/IGF1/PPARG/PARP1/CDK9	7
BP	GO:1904427	positive regulation of calcium ion transmembrane transport	7/248	71/18800	4.14013e-05	0.000356516	0.00018943	GSTM2/F2/ABL1/G6PD/PDPK1/GSTO1/CDK5	7
BP	GO:0019886	antigen processing and presentation of exogenous peptide antigen via MHC class II	5/248	30/18800	4.17529e-05	0.000358108	0.000190276	CTSS/CTSL/CTSF/B2M/CTSD	5
BP	GO:0043094	cellular metabolic compound salvage	5/248	30/18800	4.17529e-05	0.000358108	0.000190276	UCK2/DCK/APRT/MTAP/PNP	5
BP	GO:0022411	cellular component disassembly	18/248	460/18800	4.22611e-05	0.000361081	0.000191856	GSK3B/APAF1/MMP12/CTSK/MMP3/PIK3R1/MMP9/CTSS/MMP1/DPP4/CTSG/MMP2/MMP13/HSPA8/IGF1R/CDK5/MMP7/PLK1	18
BP	GO:0030900	forebrain development	16/248	376/18800	4.22675e-05	0.000361081	0.000191856	GSK3B/RAN/APAF1/CASP3/SRC/ATIC/EGFR/RARB/RARA/RHOA/IGF1R/CDK5/ERBB4/B2M/CDK6/FGFR2	16
BP	GO:0050870	positive regulation of T cell activation	12/248	223/18800	4.27317e-05	0.000364322	0.000193578	AKT1/SRC/IL2/CCL5/RARA/DPP4/JAK2/IGF1/PNP/RHOA/B2M/TGFBR2	12
BP	GO:0016032	viral process	17/248	418/18800	4.29421e-05	0.000365391	0.000194146	GSK3B/RAN/EEA1/CTSB/BCL2L1/EGFR/HSP90AB1/STAT1/CCL5/PPARA/CTSL/EPHA2/HSPA1A/HSPA8/CDK9/PPIA/DDX6	17
BP	GO:0010656	negative regulation of muscle cell apoptotic process	6/248	49/18800	4.31381e-05	0.00036561	0.000194262	PDPK1/HMOX1/JAK2/IGF1/IGF1R/BMP7	6
BP	GO:0060043	regulation of cardiac muscle cell proliferation	6/248	49/18800	4.31381e-05	0.00036561	0.000194262	PIM1/MAPK14/RBP4/ERBB4/FGFR2/TGFBR2	6
BP	GO:1903169	regulation of calcium ion transmembrane transport	10/248	156/18800	4.32971e-05	0.000366235	0.000194595	PRKACA/GSTM2/F2/FKBP1A/ABL1/G6PD/PDPK1/GSTO1/PDE4B/CDK5	10
BP	GO:0061448	connective tissue development	13/248	260/18800	4.40914e-05	0.000372222	0.000197775	RARG/MAPK14/CTSK/RARB/NR1H4/RARA/ACAT1/THRA/TYMS/MMP13/BMP7/PPARD/TGFBR2	13
BP	GO:0003206	cardiac chamber morphogenesis	9/248	126/18800	4.50771e-05	0.000379797	0.0002018	RBP4/FKBP1A/TGFB2/TEK/NOS3/MDM2/FGFR2/BMP7/TGFBR2	9
BP	GO:0006801	superoxide metabolic process	7/248	72/18800	4.53501e-05	0.000381349	0.000202625	GSTP1/DHFR/NOS2/NQO1/NOS3/SOD2/BMP7	7
BP	GO:0120254	olefinic compound metabolic process	10/248	157/18800	4.57148e-05	0.000383665	0.000203856	GSTP1/AKR1B1/GSTA1/GSTM2/RBP4/AKR1C2/AKR1C3/CBR1/EPHX2/CYP19A1	10
BP	GO:0120162	positive regulation of cold-induced thermogenesis	8/248	98/18800	4.63667e-05	0.000387622	0.000205958	HADH/LCN2/THRA/ESRRG/JAK2/FABP4/IGF1R/FABP5	8
BP	GO:0150115	cell-substrate junction organization	8/248	98/18800	4.63667e-05	0.000387622	0.000205958	RAC1/KDR/SRC/TEK/ABL1/PIK3R1/PTK2/RHOA	8
BP	GO:0031647	regulation of protein stability	14/248	300/18800	4.77821e-05	0.000398679	0.000211833	HSP90AA1/PIM1/AURKA/CASP3/SRC/PIK3R1/HSP90AB1/HSPA1A/MAPK1/IGF1/HSPA8/LSS/MDM2/PLK1	14
BP	GO:0046631	alpha-beta T cell activation	10/248	158/18800	4.82469e-05	0.000401777	0.000213479	RORA/IL2/ABL1/RARA/CTSL/JAK2/ARG2/PNP/RHOA/TGFBR2	10
BP	GO:1902041	regulation of extrinsic apoptotic signaling pathway via death domain receptors	6/248	50/18800	4.84841e-05	0.000402786	0.000214016	GSK3B/RAF1/BCL2L1/HMOX1/LGALS3/NOS3	6
BP	GO:0009743	response to carbohydrate	12/248	226/18800	4.86493e-05	0.000402786	0.000214016	PRKACA/CASP3/RAF1/NR1H4/ACE/NQO1/RHOA/IGF1R/CAT/SOD2/PPARD/TGFBR2	12
BP	GO:0050817	coagulation	12/248	226/18800	4.86493e-05	0.000402786	0.000214016	PROCR/MAPK14/F2/SRC/PLAU/JAK2/CTSG/SERPINA1/NOS3/ANXA5/METAP1/PPIA	12
BP	GO:0060351	cartilage development involved in endochondral bone morphogenesis	5/248	31/18800	4.92496e-05	0.000404638	0.000214999	RARG/RARB/RARA/MMP13/TGFBR2	5
BP	GO:0061384	heart trabecula morphogenesis	5/248	31/18800	4.92496e-05	0.000404638	0.000214999	RBP4/FKBP1A/TGFB2/TEK/BMP7	5
BP	GO:0150117	positive regulation of cell-substrate junction organization	5/248	31/18800	4.92496e-05	0.000404638	0.000214999	RAC1/KDR/TEK/ABL1/PIK3R1	5
BP	GO:1902042	negative regulation of extrinsic apoptotic signaling pathway via death domain receptors	5/248	31/18800	4.92496e-05	0.000404638	0.000214999	GSK3B/RAF1/BCL2L1/HMOX1/NOS3	5
BP	GO:0001933	negative regulation of protein phosphorylation	15/248	341/18800	5.05348e-05	0.000414404	0.000220189	GSTP1/AKT1/WARS1/HMGCR/CASP3/KAT2B/IL2/ABL1/PDPK1/FABP4/PPARG/BMP7/DUSP6/PLK1/PPIA	15
BP	GO:0007599	hemostasis	12/248	227/18800	5.07735e-05	0.000414779	0.000220388	PROCR/MAPK14/F2/SRC/PLAU/JAK2/CTSG/SERPINA1/NOS3/ANXA5/METAP1/PPIA	12
BP	GO:0048588	developmental cell growth	12/248	227/18800	5.07735e-05	0.000414779	0.000220388	GSK3B/HSP90AA1/RARG/AURKA/RAB11A/ABL1/G6PD/HSP90AB1/PPARA/IGF1/CDK5/TGFBR2	12
BP	GO:1990266	neutrophil migration	9/248	128/18800	5.10081e-05	0.000415289	0.000220659	RAC1/TGFB2/CCL5/DPP4/LGALS3/PDE4B/S100A9/TREM1/PPIA	9
BP	GO:0042326	negative regulation of phosphorylation	16/248	382/18800	5.10292e-05	0.000415289	0.000220659	GSTP1/AKT1/WARS1/HMGCR/CASP3/KAT2B/IL2/ABL1/PDPK1/PPARA/FABP4/PPARG/BMP7/DUSP6/PLK1/PPIA	16
BP	GO:0006816	calcium ion transport	17/248	424/18800	5.12496e-05	0.000416294	0.000221193	VDR/PRKACA/GSTM2/F2/FKBP1A/ABL1/G6PD/PDPK1/CCL5/GSTO1/LGALS3/PDE4B/ACE/RHOA/CDK5/NOS3/NCS1	17
BP	GO:0048705	skeletal system morphogenesis	12/248	228/18800	5.29774e-05	0.000429517	0.000228219	RARG/MAPK14/RARB/FGFR1/RARA/THRA/MMP2/MMP13/MTHFD1/FGFR2/BMP7/TGFBR2	12
BP	GO:0009201	ribonucleoside triphosphate biosynthetic process	7/248	74/18800	5.4176e-05	0.000438408	0.000232942	UCK2/NME2/IMPDH2/PPARA/IMPDH1/ALDOA/PARP1	7
BP	GO:0031334	positive regulation of protein-containing complex assembly	11/248	194/18800	5.56311e-05	0.000449336	0.000238749	GSK3B/HSP90AA1/WARS1/RAC1/SRC/MMP3/ESR1/MMP1/LGALS3/HSPA1A/RHOA	11
BP	GO:0051702	biological process involved in interaction with symbiont	8/248	101/18800	5.75605e-05	0.000460357	0.000244605	F2/CCL5/JAK2/CTSG/ARG1/HSPA8/TREM1/CDK9	8
BP	GO:1902882	regulation of response to oxidative stress	8/248	101/18800	5.75605e-05	0.000460357	0.000244605	AKT1/DHFR/MMP3/ABL1/PARP1/SOD2/BMP7/PPIA	8
BP	GO:0035303	regulation of dephosphorylation	9/248	130/18800	5.75845e-05	0.000460357	0.000244605	GSK3B/SRC/FKBP1A/TGFB2/HSP90AB1/LGALS3/JAK2/CSNK2B/PPIA	9
BP	GO:0050670	regulation of lymphocyte proliferation	12/248	230/18800	5.76348e-05	0.000460357	0.000244605	CASP3/IL2/CCL5/LGALS3/PDE5A/JAK2/ARG2/IGF1/ARG1/PNP/MIF/TGFBR2	12
BP	GO:0006221	pyrimidine nucleotide biosynthetic process	5/248	32/18800	5.77455e-05	0.000460357	0.000244605	UCK2/DTYMK/NME2/DHODH/TYMS	5
BP	GO:0035883	enteroendocrine cell differentiation	5/248	32/18800	5.77455e-05	0.000460357	0.000244605	GSK3B/AKT1/PDPK1/RHEB/CDK6	5
BP	GO:0046320	regulation of fatty acid oxidation	5/248	32/18800	5.77455e-05	0.000460357	0.000244605	AKT1/PPARA/FABP3/AKT2/PPARD	5
BP	GO:0043536	positive regulation of blood vessel endothelial cell migration	7/248	75/18800	5.90891e-05	0.000469327	0.000249371	AKT1/KDR/ABL1/PDPK1/FGFR1/HMOX1/NOS3	7
BP	GO:0070227	lymphocyte apoptotic process	7/248	75/18800	5.90891e-05	0.000469327	0.000249371	AKT1/BIRC7/IL2/CCL5/LGALS3/ARG2/MIF	7
BP	GO:0031103	axon regeneration	6/248	52/18800	6.07642e-05	0.000479089	0.000254558	DHFR/MAP2K1/JAK2/MMP2/IGF1R/CTNNA1	6
BP	GO:0038093	Fc receptor signaling pathway	6/248	52/18800	6.07642e-05	0.000479089	0.000254558	MAPK10/SRC/KIT/ABL1/PTK2/MAPK8	6
BP	GO:0043525	positive regulation of neuron apoptotic process	6/248	52/18800	6.07642e-05	0.000479089	0.000254558	CASP3/TGFB2/ABL1/NQO1/RHOA/CDK5	6
BP	GO:0046622	positive regulation of organ growth	6/248	52/18800	6.07642e-05	0.000479089	0.000254558	AKT1/PIM1/MAPK14/IGF1/ERBB4/FGFR2	6
BP	GO:0010595	positive regulation of endothelial cell migration	9/248	131/18800	6.11319e-05	0.000480226	0.000255162	AKT1/RAC1/KDR/TEK/ABL1/PDPK1/FGFR1/HMOX1/NOS3	9
BP	GO:0034219	carbohydrate transmembrane transport	9/248	131/18800	6.11319e-05	0.000480226	0.000255162	AKT1/MAPK14/PIK3R1/BRAF/AKT2/IGF1/ACE/FABP5/PPARD	9
BP	GO:0010565	regulation of cellular ketone metabolic process	9/248	132/18800	6.48617e-05	0.00050767	0.000269744	AKT1/NR1H4/PPARA/FABP3/AKR1C3/AKT2/PPARG/FABP5/PPARD	9
BP	GO:0035270	endocrine system development	9/248	132/18800	6.48617e-05	0.00050767	0.000269744	GSK3B/AKT1/RAF1/MAP2K1/PDPK1/THRA/MAPK1/RHEB/CDK6	9
BP	GO:0032944	regulation of mononuclear cell proliferation	12/248	233/18800	6.52835e-05	0.000510043	0.000271005	CASP3/IL2/CCL5/LGALS3/PDE5A/JAK2/ARG2/IGF1/ARG1/PNP/MIF/TGFBR2	12
BP	GO:0032388	positive regulation of intracellular transport	11/248	198/18800	6.68915e-05	0.000520712	0.000276674	HRAS/GSK3B/PRKACA/RAN/MAPK14/PIK3R1/HSP90AB1/JAK2/AKT2/CDK5/MAPK8	11
BP	GO:0032872	regulation of stress-activated MAPK cascade	11/248	198/18800	6.68915e-05	0.000520712	0.000276674	HRAS/GSTP1/RAP2A/MAP2K1/BIRC7/TGFB2/EGFR/XIAP/MAPK1/IGF1R/PPIA	11
BP	GO:2000191	regulation of fatty acid transport	5/248	33/18800	6.73294e-05	0.000523172	0.000277981	AKT1/PPARA/FABP3/AKT2/MIF	5
BP	GO:0043154	negative regulation of cysteine-type endopeptidase activity involved in apoptotic process	7/248	77/18800	7.00103e-05	0.000543022	0.000288528	AKT1/SRC/RAF1/BIRC7/DPEP1/MMP9/XIAP	7
BP	GO:0002444	myeloid leukocyte mediated immunity	8/248	104/18800	7.09174e-05	0.000548079	0.000291215	F2/KIT/PDPK1/HMOX1/ACE/CTSG/ARG1/TREM1	8
BP	GO:0046822	regulation of nucleocytoplasmic transport	8/248	104/18800	7.09174e-05	0.000548079	0.000291215	GSK3B/PRKACA/RAN/MAPK14/PIK3R1/HSP90AB1/JAK2/CDK5	8
BP	GO:0061564	axon development	18/248	479/18800	7.10644e-05	0.000548229	0.000291295	GSK3B/HSP90AA1/DHFR/RAC1/CASP3/RAB11A/MAP2K1/ABL1/HSP90AB1/EPHA2/JAK2/PTK2/MMP2/IGF1R/CDK5/CTNNA1/FGFR2/BMP7	18
BP	GO:0007179	transforming growth factor beta receptor signaling pathway	11/248	200/18800	7.3219e-05	0.00056283	0.000299053	SRC/FKBP1A/TGFB2/PDPK1/HSP90AB1/PPARA/HSPA1A/PTK2/PPARG/PARP1/TGFBR2	11
BP	GO:0034284	response to monosaccharide	11/248	200/18800	7.3219e-05	0.00056283	0.000299053	PRKACA/CASP3/RAF1/NR1H4/ACE/RHOA/IGF1R/CAT/SOD2/PPARD/TGFBR2	11
BP	GO:0034308	primary alcohol metabolic process	8/248	105/18800	7.5904e-05	0.000582428	0.000309466	AKR1B1/SULT1A1/RBP4/SULT1E1/AKR1C2/AKR1C3/IGF1/ACP3	8
BP	GO:1901616	organic hydroxy compound catabolic process	7/248	78/18800	7.60586e-05	0.000582574	0.000309543	MAOB/MAOA/SULT1A1/SULT1E1/AKR1C3/IMPA1/TPI1	7
BP	GO:0070302	regulation of stress-activated protein kinase signaling cascade	11/248	201/18800	7.65705e-05	0.000585451	0.000311072	HRAS/GSTP1/RAP2A/MAP2K1/BIRC7/TGFB2/EGFR/XIAP/MAPK1/IGF1R/PPIA	11
BP	GO:0045444	fat cell differentiation	12/248	237/18800	7.6835e-05	0.000586216	0.000311479	AKT1/PIM1/MAPK14/RORA/SULT1E1/FABP3/AKT2/FABP4/PPARG/SOD2/BMP7/PPARD	12
BP	GO:0003205	cardiac chamber development	10/248	167/18800	7.69434e-05	0.000586216	0.000311479	RBP4/FKBP1A/TGFB2/TEK/IGF1R/NOS3/MDM2/FGFR2/BMP7/TGFBR2	10
BP	GO:0002495	antigen processing and presentation of peptide antigen via MHC class II	5/248	34/18800	7.8094e-05	0.000591834	0.000314464	CTSS/CTSL/CTSF/B2M/CTSD	5
BP	GO:0007435	salivary gland morphogenesis	5/248	34/18800	7.8094e-05	0.000591834	0.000314464	TGFB2/EGFR/TGM2/FGFR2/BMP7	5
BP	GO:0034405	response to fluid shear stress	5/248	34/18800	7.8094e-05	0.000591834	0.000314464	AKT1/SRC/ACE/MMP2/NOS3	5
BP	GO:0001954	positive regulation of cell-matrix adhesion	6/248	55/18800	8.37184e-05	0.000632228	0.000335927	GSK3B/RAC1/KDR/TEK/ABL1/CDK6	6
BP	GO:1905517	macrophage migration	6/248	55/18800	8.37184e-05	0.000632228	0.000335927	CCL5/LGALS3/MAPK1/PTK2/MIF/CYP19A1	6
BP	GO:0021543	pallium development	10/248	169/18800	8.49876e-05	0.000640687	0.000340421	GSK3B/RAN/CASP3/ATIC/EGFR/RARA/RHOA/IGF1R/CDK5/CDK6	10
BP	GO:0019882	antigen processing and presentation	8/248	107/18800	8.67529e-05	0.000651709	0.000346277	TAP1/CTSS/CTSL/CTSF/ACE/B2M/AZGP1/CTSD	8
BP	GO:0033209	tumor necrosis factor-mediated signaling pathway	8/248	107/18800	8.67529e-05	0.000651709	0.000346277	GSTP1/CASP1/BIRC7/NR1H4/STAT1/XIAP/JAK2/HSPA1A	8
BP	GO:0021766	hippocampus development	7/248	80/18800	8.9436e-05	0.000669524	0.000355743	GSK3B/RAN/CASP3/RARA/IGF1R/CDK5/CDK6	7
BP	GO:0051279	regulation of release of sequestered calcium ion into cytosol	7/248	80/18800	8.9436e-05	0.000669524	0.000355743	PRKACA/GSTM2/F2/FKBP1A/ABL1/PDPK1/GSTO1	7
BP	GO:0001649	osteoblast differentiation	12/248	241/18800	9.01077e-05	0.000672035	0.000357078	GSK3B/AKT1/PRKACA/MAPK14/EPHA2/PTK2/IGF1/PPARG/CAT/CDK6/FGFR2/BMP7	12
BP	GO:0002446	neutrophil mediated immunity	5/248	35/18800	9.01359e-05	0.000672035	0.000357078	F2/ACE/CTSG/ARG1/TREM1	5
BP	GO:0043254	regulation of protein-containing complex assembly	16/248	401/18800	9.02407e-05	0.000672035	0.000357078	GSK3B/HSP90AA1/WARS1/RAC1/SRC/RAF1/MMP3/ABL1/ESR1/MMP1/LGALS3/THRA/HSPA1A/RHOA/HSPA8/PARP1	16
BP	GO:0007173	epidermal growth factor receptor signaling pathway	8/248	108/18800	9.26413e-05	0.000687074	0.000365068	AKT1/SRC/EGFR/ABL1/PDPK1/MMP9/BRAF/PTK2	8
BP	GO:0021761	limbic system development	8/248	108/18800	9.26413e-05	0.000687074	0.000365068	GSK3B/RAN/CASP3/RARA/IGF1R/CDK5/CDK6/FGFR2	8
BP	GO:0010676	positive regulation of cellular carbohydrate metabolic process	6/248	56/18800	9.27398e-05	0.000687074	0.000365068	AKT1/SRC/KAT2B/PPARA/AKT2/IGF1	6
BP	GO:0008203	cholesterol metabolic process	9/248	139/18800	9.67289e-05	0.000715394	0.000380116	HMGCR/G6PD/RXRA/NR1H4/FDPS/CAT/LSS/EPHX2/PPARD	9
BP	GO:0009148	pyrimidine nucleoside triphosphate biosynthetic process	4/248	19/18800	9.80221e-05	0.000721234	0.000383219	UCK2/DTYMK/NME2/TYMS	4
BP	GO:1902894	negative regulation of miRNA transcription	4/248	19/18800	9.80221e-05	0.000721234	0.000383219	PPARA/RARA/PPARG/PPARD	4
BP	GO:2000251	positive regulation of actin cytoskeleton reorganization	4/248	19/18800	9.80221e-05	0.000721234	0.000383219	HRAS/TEK/ABL1/CDK5	4
BP	GO:0042593	glucose homeostasis	12/248	244/18800	0.000101316	0.000744194	0.000395418	AKT1/PRKACA/RBP4/RAF1/PIK3R1/NR1H4/PYGL/ACE/IGF1R/PPARG/FABP5/PPARD	12
BP	GO:0008584	male gonad development	9/248	140/18800	0.000102204	0.00074791	0.000397393	AR/TGFB2/BCL2L1/KIT/ESR1/RARA/AKR1C3/ACE/CTNNA1	9
BP	GO:0034341	response to interferon-gamma	9/248	140/18800	0.000102204	0.00074791	0.000397393	DAPK1/CASP1/NOS2/HSP90AB1/STAT1/CCL5/JAK2/ARG1/PPARG	9
BP	GO:0010803	regulation of tumor necrosis factor-mediated signaling pathway	6/248	57/18800	0.000102518	0.00074791	0.000397393	GSTP1/CASP1/BIRC7/NR1H4/XIAP/HSPA1A	6
BP	GO:0070228	regulation of lymphocyte apoptotic process	6/248	57/18800	0.000102518	0.00074791	0.000397393	BIRC7/IL2/CCL5/LGALS3/ARG2/MIF	6
BP	GO:0003012	muscle system process	17/248	449/18800	0.000103202	0.000749121	0.000398036	PRKACA/GSTM2/KIT/G6PD/GSTO1/PPARA/HMOX1/PDE5A/PDE4B/ARG2/IGF1/RHOA/ALDOA/PPARG/PARP1/NOS3/CDK9	17
BP	GO:0002504	antigen processing and presentation of peptide or polysaccharide antigen via MHC class II	5/248	36/18800	0.000103556	0.000749121	0.000398036	CTSS/CTSL/CTSF/B2M/CTSD	5
BP	GO:0007431	salivary gland development	5/248	36/18800	0.000103556	0.000749121	0.000398036	TGFB2/EGFR/TGM2/FGFR2/BMP7	5
BP	GO:0042789	mRNA transcription by RNA polymerase II	5/248	36/18800	0.000103556	0.000749121	0.000398036	VDR/THRB/RXRA/RARA/PPARG	5
BP	GO:0060428	lung epithelium development	5/248	36/18800	0.000103556	0.000749121	0.000398036	LTA4H/MAP2K1/THRB/THRA/FGFR2	5
BP	GO:0071902	positive regulation of protein serine/threonine kinase activity	11/248	208/18800	0.000103925	0.00075053	0.000398785	HRAS/AKT1/SRC/MAP2K1/KIT/EGFR/FGFR1/HSP90AB1/PDE5A/RHOA/MIF	11
BP	GO:0019319	hexose biosynthetic process	7/248	82/18800	0.00010467	0.000754646	0.000400972	AKR1B1/PFKFB1/RBP4/KAT2B/PPARA/ACADM/TPI1	7
BP	GO:0031589	cell-substrate adhesion	15/248	364/18800	0.000104962	0.000755445	0.000401397	GSK3B/RAC1/MMP12/KDR/SRC/PLAU/TEK/ABL1/PIK3R1/JAK2/PTK2/RHOA/CDK5/CDK6/PPARD	15
BP	GO:0031668	cellular response to extracellular stimulus	12/248	245/18800	0.000105309	0.000755445	0.000401397	VDR/DCPS/PIM1/RXRA/NR1H4/ALB/PPARA/HMOX1/AKR1C3/MAPK1/HSPA8/MAPK8	12
BP	GO:0033500	carbohydrate homeostasis	12/248	245/18800	0.000105309	0.000755445	0.000401397	AKT1/PRKACA/RBP4/RAF1/PIK3R1/NR1H4/PYGL/ACE/IGF1R/PPARG/FABP5/PPARD	12
BP	GO:0046546	development of primary male sexual characteristics	9/248	141/18800	0.000107937	0.000773007	0.000410728	AR/TGFB2/BCL2L1/KIT/ESR1/RARA/AKR1C3/ACE/CTNNA1	9
BP	GO:1901215	negative regulation of neuron death	11/248	209/18800	0.000108442	0.000775335	0.000411965	HRAS/GSK3B/AKT1/BCL2L1/HSP90AB1/PPARA/HMOX1/JAK2/RHOA/CDK5/SOD2	11
BP	GO:0071695	anatomical structure maturation	12/248	246/18800	0.000109436	0.000779847	0.000414362	AKR1B1/PRKACA/AURKA/KDR/TGFB2/G6PD/PGR/TYMS/IGF1/MMP2/RHOA/PPARG	12
BP	GO:1903320	regulation of protein modification by small protein conjugation or removal	12/248	246/18800	0.000109436	0.000779847	0.000414362	HSP90AA1/AKT1/FKBP1A/BIRC7/ABL1/HSP90AB1/XIAP/HSPA1A/CDK5/CDK9/PLK1/PPIA	12
BP	GO:0051090	regulation of DNA-binding transcription factor activity	17/248	452/18800	0.000111821	0.00079552	0.00042269	MAPK10/AKT1/PIM1/AR/ESR2/KIT/NR1H4/ESR1/HMOX1/JAK2/HSPA1A/S100A9/PPARG/CAT/MAPK8/BMP7/PPIA	17
BP	GO:0031532	actin cytoskeleton reorganization	8/248	111/18800	0.000112326	0.000796478	0.000423199	HRAS/RAP2A/TEK/KIT/ABL1/RHOA/CDK5/ARHGDIB	8
BP	GO:0046632	alpha-beta T cell differentiation	8/248	111/18800	0.000112326	0.000796478	0.000423199	RORA/IL2/ABL1/RARA/CTSL/PNP/RHOA/TGFBR2	8
BP	GO:0014910	regulation of smooth muscle cell migration	7/248	83/18800	0.000113043	0.000798922	0.000424497	SRC/PLAU/CCL5/IGF1/ACE/RHOA/PPARD	7
BP	GO:0048041	focal adhesion assembly	7/248	83/18800	0.000113043	0.000798922	0.000424497	RAC1/KDR/SRC/TEK/ABL1/PTK2/RHOA	7
BP	GO:0021537	telencephalon development	12/248	247/18800	0.000113702	0.000802263	0.000426273	GSK3B/RAN/CASP3/ATIC/EGFR/RARB/RARA/RHOA/IGF1R/CDK5/ERBB4/CDK6	12
BP	GO:0045598	regulation of fat cell differentiation	9/248	142/18800	0.000113936	0.000802598	0.00042645	AKT1/PIM1/MAPK14/RORA/SULT1E1/PPARG/SOD2/BMP7/PPARD	9
BP	GO:0048863	stem cell differentiation	11/248	211/18800	0.000117982	0.00082231	0.000436925	GSK3B/TGFB2/KIT/ABL1/ESR1/MAPK1/ACE/ERBB4/CDK6/FGFR2/BMP7	11
BP	GO:0003203	endocardial cushion morphogenesis	5/248	37/18800	0.000118457	0.00082231	0.000436925	TGFB2/NOS3/MDM2/BMP7/TGFBR2	5
BP	GO:0006739	NADP metabolic process	5/248	37/18800	0.000118457	0.00082231	0.000436925	DCXR/ME2/G6PD/NNT/NQO1	5
BP	GO:0009119	ribonucleoside metabolic process	5/248	37/18800	0.000118457	0.00082231	0.000436925	AMD1/APRT/MTAP/PNP/ACP3	5
BP	GO:0046326	positive regulation of glucose import	5/248	37/18800	0.000118457	0.00082231	0.000436925	AKT1/MAPK14/PIK3R1/AKT2/IGF1	5
BP	GO:0048009	insulin-like growth factor receptor signaling pathway	5/248	37/18800	0.000118457	0.00082231	0.000436925	AKT1/AR/PIK3R1/IGF1/IGF1R	5
BP	GO:0055023	positive regulation of cardiac muscle tissue growth	5/248	37/18800	0.000118457	0.00082231	0.000436925	PIM1/MAPK14/IGF1/ERBB4/FGFR2	5
BP	GO:0072528	pyrimidine-containing compound biosynthetic process	5/248	37/18800	0.000118457	0.00082231	0.000436925	UCK2/DTYMK/NME2/DHODH/TYMS	5
BP	GO:0090218	positive regulation of lipid kinase activity	5/248	37/18800	0.000118457	0.00082231	0.000436925	F2/SRC/TEK/KIT/PTK2	5
BP	GO:0009185	ribonucleoside diphosphate metabolic process	8/248	112/18800	0.000119609	0.000828969	0.000440463	PFKFB1/AK1/DHODH/PPARA/IGF1/TPI1/ALDOA/GALK1	8
BP	GO:0009168	purine ribonucleoside monophosphate biosynthetic process	4/248	20/18800	0.000121263	0.000837727	0.000445116	ATIC/IMPDH2/APRT/IMPDH1	4
BP	GO:0046653	tetrahydrofolate metabolic process	4/248	20/18800	0.000121263	0.000837727	0.000445116	DHFR/ATIC/TYMS/MTHFD1	4
BP	GO:0010921	regulation of phosphatase activity	7/248	84/18800	0.000121951	0.00084113	0.000446924	GSK3B/FKBP1A/TGFB2/HSP90AB1/LGALS3/JAK2/CSNK2B	7
BP	GO:0052547	regulation of peptidase activity	17/248	456/18800	0.000124292	0.000854774	0.000454173	DAPK1/AKT1/APAF1/CASP1/SRC/RAF1/CTSB/BIRC7/DPEP1/MMP9/XIAP/JAK2/S100A9/SERPINA1/RHOA/PPARG/CTSD	17
BP	GO:0031102	neuron projection regeneration	6/248	59/18800	0.000124526	0.000854774	0.000454173	DHFR/MAP2K1/JAK2/MMP2/IGF1R/CTNNA1	6
BP	GO:0043666	regulation of phosphoprotein phosphatase activity	6/248	59/18800	0.000124526	0.000854774	0.000454173	GSK3B/FKBP1A/HSP90AB1/LGALS3/JAK2/CSNK2B	6
BP	GO:1903038	negative regulation of leukocyte cell-cell adhesion	9/248	144/18800	0.000126776	0.00086883	0.000461642	AKT1/CASP3/IL2/PPARA/LGALS3/PDE5A/ARG2/CTSG/ARG1	9
BP	GO:2000117	negative regulation of cysteine-type endopeptidase activity	7/248	85/18800	0.000131421	0.000899232	0.000477796	AKT1/SRC/RAF1/BIRC7/DPEP1/MMP9/XIAP	7
BP	GO:1901661	quinone metabolic process	5/248	38/18800	0.000134949	0.000921898	0.000489839	AKR1B1/AKR1C2/AKR1C3/CBR1/NQO2	5
BP	GO:0043200	response to amino acid	8/248	114/18800	0.000135348	0.000923162	0.000490511	CASP3/BCL2L1/EGFR/MMP2/ARG1/NQO1/RHOA/IGF1R	8
BP	GO:0046324	regulation of glucose import	6/248	60/18800	0.000136851	0.00093046	0.000494388	AKT1/MAPK14/PIK3R1/AKT2/IGF1/ACE	6
BP	GO:1903078	positive regulation of protein localization to plasma membrane	6/248	60/18800	0.000136851	0.00093046	0.000494388	AKT1/EGFR/PIK3R1/PDPK1/LGALS3/EPHA2	6
BP	GO:0050708	regulation of protein secretion	12/248	252/18800	0.000137241	0.000931631	0.000495011	HADH/HMGCR/RBP4/NOS2/TGFB2/NR1H4/CCL5/JAK2/IGF1/PPARG/PPARD/PPIA	12
BP	GO:0042063	gliogenesis	13/248	291/18800	0.000137525	0.000932092	0.000495256	AKT1/F2/MAP2K1/TGFB2/ABL1/HEXB/MAPK1/RHEB/AKT2/S100A9/RHOA/CDK5/CDK6	13
BP	GO:0106106	cold-induced thermogenesis	9/248	146/18800	0.000140804	0.000951312	0.000505468	HADH/LCN2/THRA/ESRRG/JAK2/RHEB/FABP4/IGF1R/FABP5	9
BP	GO:0120161	regulation of cold-induced thermogenesis	9/248	146/18800	0.000140804	0.000951312	0.000505468	HADH/LCN2/THRA/ESRRG/JAK2/RHEB/FABP4/IGF1R/FABP5	9
BP	GO:0051767	nitric-oxide synthase biosynthetic process	4/248	21/18800	0.00014825	0.000996914	0.000529698	GSTP1/KDR/STAT1/JAK2	4
BP	GO:0051769	regulation of nitric-oxide synthase biosynthetic process	4/248	21/18800	0.00014825	0.000996914	0.000529698	GSTP1/KDR/STAT1/JAK2	4
BP	GO:0051882	mitochondrial depolarization	4/248	21/18800	0.00014825	0.000996914	0.000529698	KDR/SRC/ABL1/PARP1	4
BP	GO:0045428	regulation of nitric oxide biosynthetic process	6/248	61/18800	0.000150124	0.00100637	0.000534721	HSP90AA1/AKT1/RAC1/HSP90AB1/JAK2/SOD2	6
BP	GO:1904589	regulation of protein import	6/248	61/18800	0.000150124	0.00100637	0.000534721	RAN/MAPK14/PIK3R1/HSP90AB1/JAK2/HSPA8	6
BP	GO:0032570	response to progesterone	5/248	39/18800	0.000153141	0.00102181	0.000542929	NCOA2/SRC/TGFB2/TYMS/IGF1R	5
BP	GO:0042307	positive regulation of protein import into nucleus	5/248	39/18800	0.000153141	0.00102181	0.000542929	RAN/MAPK14/PIK3R1/HSP90AB1/JAK2	5
BP	GO:0097242	amyloid-beta clearance	5/248	39/18800	0.000153141	0.00102181	0.000542929	TTPA/MME/HMGCR/RAB11A/IGF1R	5
BP	GO:0010001	glial cell differentiation	11/248	218/18800	0.000157212	0.00104735	0.000556498	AKT1/F2/MAP2K1/ABL1/MAPK1/RHEB/AKT2/S100A9/RHOA/CDK5/CDK6	11
BP	GO:0019439	aromatic compound catabolic process	17/248	466/18800	0.000160953	0.00107061	0.000568857	MAOB/MAOA/AKT1/DCPS/APAF1/MAPK14/TRDMT1/HINT1/HMOX1/ACAT1/PDE5A/PDE4B/HSPA1A/BLVRB/PNP/EPHX2/TYMP	17
BP	GO:1990778	protein localization to cell periphery	14/248	337/18800	0.000163814	0.0010851	0.000576556	HRAS/RAP2A/AKT1/AR/RAB11A/BCL2L1/EGFR/PIK3R1/PDPK1/LGALS3/EPHA2/AKT2/CDK5/PLK1	14
BP	GO:0008217	regulation of blood pressure	10/248	183/18800	0.000163878	0.0010851	0.000576556	AR/NOS2/PPARA/HMOX1/ACE/CTSG/RHOA/PPARG/NOS3/SOD2	10
BP	GO:0044272	sulfur compound biosynthetic process	9/248	149/18800	0.000164262	0.0010851	0.000576556	GSTP1/GSTA1/GSTM1/AMD1/GCDH/ACAT1/MTAP/MTHFD1/PDHB	9
BP	GO:1902652	secondary alcohol metabolic process	9/248	149/18800	0.000164262	0.0010851	0.000576556	HMGCR/G6PD/RXRA/NR1H4/FDPS/CAT/LSS/EPHX2/PPARD	9
BP	GO:0031663	lipopolysaccharide-mediated signaling pathway	6/248	62/18800	0.000164394	0.0010851	0.000576556	AKT1/MAPK14/CCL5/MAPK1/NOS3/MIF	6
BP	GO:0097696	receptor signaling pathway via STAT	10/248	184/18800	0.000171324	0.00112911	0.000599937	F2/KIT/IL2/STAT1/CCL5/JAK2/IGF1/PPARG/CDK5/ERBB4	10
BP	GO:0006730	one-carbon metabolic process	5/248	40/18800	0.000173151	0.00113592	0.000603559	DHFR/TYMS/AHCY/MTHFD1/CA12	5
BP	GO:0051281	positive regulation of release of sequestered calcium ion into cytosol	5/248	40/18800	0.000173151	0.00113592	0.000603559	GSTM2/F2/ABL1/PDPK1/GSTO1	5
BP	GO:0071392	cellular response to estradiol stimulus	5/248	40/18800	0.000173151	0.00113592	0.000603559	ESR2/EGFR/ESR1/MMP2/IGF1R	5
BP	GO:0001906	cell killing	10/248	185/18800	0.000179052	0.00117285	0.000623177	F2/NOS2/BCL2L1/HSP90AB1/CTSG/ARG1/TREM1/B2M/MAPK8/AZGP1	10
BP	GO:0009129	pyrimidine nucleoside monophosphate metabolic process	4/248	22/18800	0.000179325	0.00117285	0.000623177	UCK2/DHODH/TYMS/TYMP	4
BP	GO:0052548	regulation of endopeptidase activity	16/248	426/18800	0.000180613	0.00117948	0.0006267	DAPK1/AKT1/APAF1/CASP1/SRC/RAF1/BIRC7/DPEP1/MMP9/XIAP/JAK2/S100A9/SERPINA1/RHOA/PPARG/CTSD	16
BP	GO:0046031	ADP metabolic process	7/248	90/18800	0.000188146	0.0012268	0.000651848	PFKFB1/AK1/PPARA/IGF1/TPI1/ALDOA/GALK1	7
BP	GO:0009154	purine ribonucleotide catabolic process	5/248	41/18800	0.000195096	0.00125875	0.00066882	HINT1/ACAT1/PDE5A/PDE4B/PNP	5
BP	GO:0009299	mRNA transcription	5/248	41/18800	0.000195096	0.00125875	0.00066882	VDR/THRB/RXRA/RARA/PPARG	5
BP	GO:0010463	mesenchymal cell proliferation	5/248	41/18800	0.000195096	0.00125875	0.00066882	KDR/STAT1/FGFR2/BMP7/TGFBR2	5
BP	GO:0045429	positive regulation of nitric oxide biosynthetic process	5/248	41/18800	0.000195096	0.00125875	0.00066882	HSP90AA1/AKT1/HSP90AB1/JAK2/SOD2	5
BP	GO:0060421	positive regulation of heart growth	5/248	41/18800	0.000195096	0.00125875	0.00066882	PIM1/MAPK14/IGF1/ERBB4/FGFR2	5
BP	GO:0071548	response to dexamethasone	5/248	41/18800	0.000195096	0.00125875	0.00066882	EIF4E/JAK2/ACE/ARG1/IGF1R	5
BP	GO:1905521	regulation of macrophage migration	5/248	41/18800	0.000195096	0.00125875	0.00066882	CCL5/MAPK1/PTK2/MIF/CYP19A1	5
BP	GO:0080164	regulation of nitric oxide metabolic process	6/248	64/18800	0.000196144	0.00126361	0.000671405	HSP90AA1/AKT1/RAC1/HSP90AB1/JAK2/SOD2	6
BP	GO:0033157	regulation of intracellular protein transport	11/248	224/18800	0.000199177	0.00128123	0.000680767	HRAS/GSK3B/PRKACA/RAN/MAPK14/PIK3R1/HSP90AB1/JAK2/AKT2/CDK5/MAPK8	11
BP	GO:0051147	regulation of muscle cell differentiation	9/248	153/18800	0.00020053	0.00128801	0.000684368	MAPK14/KIT/G6PD/PPARA/IGF1/SOD2/MDM2/CDK9/FGFR2	9
BP	GO:0014909	smooth muscle cell migration	7/248	91/18800	0.000201566	0.00128889	0.000684833	SRC/PLAU/CCL5/IGF1/ACE/RHOA/PPARD	7
BP	GO:0035304	regulation of protein dephosphorylation	7/248	91/18800	0.000201566	0.00128889	0.000684833	GSK3B/FKBP1A/HSP90AB1/LGALS3/JAK2/CSNK2B/PPIA	7
BP	GO:0097306	cellular response to alcohol	7/248	91/18800	0.000201566	0.00128889	0.000684833	AKT1/AKR1C2/AKR1C3/ACE/IGF1R/SOD2/CTNNA1	7
BP	GO:0051101	regulation of DNA binding	8/248	121/18800	0.000204487	0.00130409	0.000692911	MMP9/HMOX1/JAK2/IGF1/PPARG/PARP1/MAPK8/CSNK2B	8
BP	GO:0019932	second-messenger-mediated signaling	13/248	303/18800	0.000204574	0.00130409	0.000692911	GSK3B/PRKACA/GSTM2/KDR/NOS2/HINT1/SELE/EGFR/PDPK1/GSTO1/PDE5A/IGF1/NOS3	13
BP	GO:0042692	muscle cell differentiation	15/248	387/18800	0.000204854	0.00130409	0.000692911	AKT1/MAPK14/CASP3/RORA/KIT/RARB/G6PD/PPARA/RARA/ACADM/IGF1/SOD2/MDM2/CDK9/FGFR2	15
BP	GO:0002053	positive regulation of mesenchymal cell proliferation	4/248	23/18800	0.00021484	0.00136361	0.000724539	KDR/STAT1/FGFR2/TGFBR2	4
BP	GO:0060571	morphogenesis of an epithelial fold	4/248	23/18800	0.00021484	0.00136361	0.000724539	AR/EGFR/FGFR2/BMP7	4
BP	GO:0007044	cell-substrate junction assembly	7/248	92/18800	0.000215749	0.00136535	0.000725462	RAC1/KDR/SRC/TEK/ABL1/PTK2/RHOA	7
BP	GO:0019217	regulation of fatty acid metabolic process	7/248	92/18800	0.000215749	0.00136535	0.000725462	AKT1/PPARA/FABP3/AKT2/PPARG/FABP5/PPARD	7
BP	GO:1904591	positive regulation of protein import	5/248	42/18800	0.000219098	0.00138247	0.00073456	RAN/MAPK14/PIK3R1/HSP90AB1/JAK2	5
BP	GO:2000249	regulation of actin cytoskeleton reorganization	5/248	42/18800	0.000219098	0.00138247	0.00073456	HRAS/TEK/ABL1/CDK5/ARHGDIB	5
BP	GO:0050731	positive regulation of peptidyl-tyrosine phosphorylation	10/248	190/18800	0.00022224	0.00140024	0.000744002	SRC/KIT/IL2/ABL1/CCL5/JAK2/IGF1/ACE/ERBB4/MIF	10
BP	GO:0008643	carbohydrate transport	9/248	156/18800	0.000231904	0.00145874	0.000775083	AKT1/MAPK14/PIK3R1/BRAF/AKT2/IGF1/ACE/FABP5/PPARD	9
BP	GO:0030198	extracellular matrix organization	13/248	307/18800	0.000232412	0.00145874	0.000775083	MMP12/CTSK/MMP3/TGFB2/ABL1/MMP9/CTSS/MMP1/DPP4/CTSG/MMP2/MMP13/MMP7	13
BP	GO:0034605	cellular response to heat	6/248	66/18800	0.000232543	0.00145874	0.000775083	GSK3B/HSP90AA1/PRKACA/HSP90AB1/HMOX1/HSPA1A	6
BP	GO:0043062	extracellular structure organization	13/248	308/18800	0.000239858	0.00150244	0.000798301	MMP12/CTSK/MMP3/TGFB2/ABL1/MMP9/CTSS/MMP1/DPP4/CTSG/MMP2/MMP13/MMP7	13
BP	GO:0009394	2'-deoxyribonucleotide metabolic process	5/248	43/18800	0.000245283	0.00153195	0.000813983	DTYMK/DCK/TYMS/PNP/TYMP	5
BP	GO:1904407	positive regulation of nitric oxide metabolic process	5/248	43/18800	0.000245283	0.00153195	0.000813983	HSP90AA1/AKT1/HSP90AB1/JAK2/SOD2	5
BP	GO:0042531	positive regulation of tyrosine phosphorylation of STAT protein	6/248	67/18800	0.000252631	0.00156189	0.000829892	KIT/IL2/CCL5/JAK2/IGF1/ERBB4	6
BP	GO:1904377	positive regulation of protein localization to cell periphery	6/248	67/18800	0.000252631	0.00156189	0.000829892	AKT1/EGFR/PIK3R1/PDPK1/LGALS3/EPHA2	6
BP	GO:0001542	ovulation from ovarian follicle	3/248	10/18800	0.000254128	0.00156189	0.000829892	PGR/MMP2/NOS3	3
BP	GO:0009157	deoxyribonucleoside monophosphate biosynthetic process	3/248	10/18800	0.000254128	0.00156189	0.000829892	DCK/TYMS/TK1	3
BP	GO:0009396	folic acid-containing compound biosynthetic process	3/248	10/18800	0.000254128	0.00156189	0.000829892	DHFR/ATIC/MTHFD1	3
BP	GO:0030638	polyketide metabolic process	3/248	10/18800	0.000254128	0.00156189	0.000829892	AKR1B1/AKR1C2/AKR1C3	3
BP	GO:0030647	aminoglycoside antibiotic metabolic process	3/248	10/18800	0.000254128	0.00156189	0.000829892	AKR1B1/AKR1C2/AKR1C3	3
BP	GO:0033197	response to vitamin E	3/248	10/18800	0.000254128	0.00156189	0.000829892	ARG1/IGF1R/CAT	3
BP	GO:0044598	doxorubicin metabolic process	3/248	10/18800	0.000254128	0.00156189	0.000829892	AKR1B1/AKR1C2/AKR1C3	3
BP	GO:0060439	trachea morphogenesis	3/248	10/18800	0.000254128	0.00156189	0.000829892	MAP2K1/MAPK1/TGFBR2	3
BP	GO:0071389	cellular response to mineralocorticoid stimulus	3/248	10/18800	0.000254128	0.00156189	0.000829892	RAN/ACE/IGF1R	3
BP	GO:0007292	female gamete generation	9/248	158/18800	0.000255004	0.00156189	0.000829892	AURKA/SRC/HEXB/PGR/PDE5A/IGF1/MMP2/NOS3/PLK1	9
BP	GO:0070665	positive regulation of leukocyte proliferation	9/248	158/18800	0.000255004	0.00156189	0.000829892	IL2/CCL5/JAK2/MAPK1/PTK2/IGF1/PNP/MIF/TGFBR2	9
BP	GO:0045229	external encapsulating structure organization	13/248	310/18800	0.000255365	0.00156189	0.000829892	MMP12/CTSK/MMP3/TGFB2/ABL1/MMP9/CTSS/MMP1/DPP4/CTSG/MMP2/MMP13/MMP7	13
BP	GO:0043280	positive regulation of cysteine-type endopeptidase activity involved in apoptotic process	8/248	125/18800	0.00025553	0.00156189	0.000829892	DAPK1/APAF1/CASP1/JAK2/S100A9/RHOA/PPARG/CTSD	8
BP	GO:0051960	regulation of nervous system development	16/248	440/18800	0.000259715	0.00158522	0.000842286	AKT1/MME/RARG/F2/RAB11A/MAP2K1/KIT/RARA/RHEB/ACE/CDK5/B2M/CTNNA1/TGM2/TYMP/BMP7	16
BP	GO:0001935	endothelial cell proliferation	10/248	194/18800	0.000262799	0.00160177	0.000851079	AKT1/KDR/TEK/PDPK1/FGFR1/STAT1/HMOX1/EPHA2/ARG1/PPARG	10
BP	GO:1990845	adaptive thermogenesis	9/248	159/18800	0.00026725	0.00162659	0.000864269	HADH/LCN2/THRA/ESRRG/JAK2/RHEB/FABP4/IGF1R/FABP5	9
BP	GO:0010638	positive regulation of organelle organization	17/248	487/18800	0.000269886	0.00164031	0.000871559	HRAS/GSK3B/RAC1/AURKA/KDR/SRC/TEK/CDK2/ABL1/MMP9/HSPA1A/MAPK1/AKT2/IGF1/RHOA/CDK5/MAPK8	17
BP	GO:0009262	deoxyribonucleotide metabolic process	5/248	44/18800	0.00027378	0.00165398	0.00087882	DTYMK/DCK/TYMS/PNP/TYMP	5
BP	GO:0048286	lung alveolus development	5/248	44/18800	0.00027378	0.00165398	0.00087882	MMP12/KDR/PGR/ACE/FGFR2	5
BP	GO:2001239	regulation of extrinsic apoptotic signaling pathway in absence of ligand	5/248	44/18800	0.00027378	0.00165398	0.00087882	AKT1/BCL2L1/FGFR1/HSPA1A/CTNNA1	5
BP	GO:0051216	cartilage development	10/248	195/18800	0.000273854	0.00165398	0.00087882	RARG/MAPK14/CTSK/RARB/RARA/THRA/TYMS/MMP13/BMP7/TGFBR2	10
BP	GO:0009206	purine ribonucleoside triphosphate biosynthetic process	6/248	68/18800	0.000274059	0.00165398	0.00087882	NME2/IMPDH2/PPARA/IMPDH1/ALDOA/PARP1	6
BP	GO:0008544	epidermis development	14/248	355/18800	0.000279248	0.00168293	0.000894204	VDR/NME2/CASP3/MAP2K1/TGFB2/EGFR/PPARA/AKR1C3/EPHA2/ST14/FGFR2/FABP5/PPARD/STS	14
BP	GO:0003300	cardiac muscle hypertrophy	7/248	96/18800	0.000280749	0.00168724	0.000896495	G6PD/PPARA/PDE5A/IGF1/PPARG/PARP1/CDK9	7
BP	GO:0032091	negative regulation of protein binding	7/248	96/18800	0.000280749	0.00168724	0.000896495	GSK3B/AKT1/AURKA/PPARA/ACE/B2M/MAPK8	7
BP	GO:0043270	positive regulation of ion transport	12/248	273/18800	0.000287263	0.00172398	0.000916014	AKT1/GSTM2/F2/ABL1/G6PD/PDPK1/CCL5/CTSS/GSTO1/LGALS3/CDK5/MIF	12
BP	GO:0060560	developmental growth involved in morphogenesis	11/248	234/18800	0.000290161	0.00173894	0.000923964	GSK3B/HSP90AA1/RARG/AURKA/RAB11A/ABL1/HSP90AB1/ESR1/CDK5/FGFR2/TGFBR2	11
BP	GO:0009145	purine nucleoside triphosphate biosynthetic process	6/248	69/18800	0.000296889	0.00177431	0.000942759	NME2/IMPDH2/PPARA/IMPDH1/ALDOA/PARP1	6
BP	GO:0043550	regulation of lipid kinase activity	6/248	69/18800	0.000296889	0.00177431	0.000942759	F2/SRC/TEK/KIT/PIK3R1/PTK2	6
BP	GO:0050714	positive regulation of protein secretion	8/248	128/18800	0.000300291	0.00178916	0.000950646	RBP4/TGFB2/NR1H4/JAK2/IGF1/PPARG/PPARD/PPIA	8
BP	GO:0009147	pyrimidine nucleoside triphosphate metabolic process	4/248	25/18800	0.000300622	0.00178916	0.000950646	UCK2/DTYMK/NME2/TYMS	4
BP	GO:0060343	trabecula formation	4/248	25/18800	0.000300622	0.00178916	0.000950646	RBP4/FKBP1A/TEK/MMP2	4
BP	GO:0006195	purine nucleotide catabolic process	5/248	45/18800	0.00030472	0.00180108	0.00095698	HINT1/ACAT1/PDE5A/PDE4B/PNP	5
BP	GO:0008631	intrinsic apoptotic signaling pathway in response to oxidative stress	5/248	45/18800	0.00030472	0.00180108	0.00095698	AKT1/JAK2/PARP1/SOD2/PPIA	5
BP	GO:0019692	deoxyribose phosphate metabolic process	5/248	45/18800	0.00030472	0.00180108	0.00095698	DTYMK/DCK/TYMS/PNP/TYMP	5
BP	GO:0046427	positive regulation of receptor signaling pathway via JAK-STAT	5/248	45/18800	0.00030472	0.00180108	0.00095698	F2/KIT/CCL5/JAK2/ERBB4	5
BP	GO:1904646	cellular response to amyloid-beta	5/248	45/18800	0.00030472	0.00180108	0.00095698	GSK3B/IGF1/IGF1R/CDK5/PARP1	5
BP	GO:0001101	response to acid chemical	8/248	129/18800	0.00031656	0.00186849	0.000992799	CASP3/BCL2L1/EGFR/MMP2/ARG1/NQO1/RHOA/IGF1R	8
BP	GO:0032602	chemokine production	7/248	98/18800	0.000318687	0.00187589	0.000996729	GSTP1/NR1H4/HMOX1/EPHA2/ARG2/TREM1/MIF	7
BP	GO:0036473	cell death in response to oxidative stress	7/248	98/18800	0.000318687	0.00187589	0.000996729	AKT1/MMP3/ABL1/JAK2/PARP1/SOD2/PPIA	7
BP	GO:1901607	alpha-amino acid biosynthetic process	6/248	70/18800	0.000321184	0.00188305	0.00100054	DHFR/BCAT2/OAT/AGXT/MTAP/MTHFD1	6
BP	GO:0030307	positive regulation of cell growth	9/248	163/18800	0.000321219	0.00188305	0.00100054	AKT1/F2/RAB11A/TGFB2/IL2/EGFR/S100A9/IGF1/RHOA	9
BP	GO:0050680	negative regulation of epithelial cell proliferation	9/248	163/18800	0.000321219	0.00188305	0.00100054	VDR/AR/TGFB2/STAT1/PPARG/B2M/CDK6/FGFR2/PPARD	9
BP	GO:2000146	negative regulation of cell motility	14/248	361/18800	0.000330769	0.0019364	0.00102888	RAP2A/AKT1/RAC1/DPEP1/HMOX1/DPP4/RHOA/PPARG/CSNK2B/CTNNA1/ARHGDIB/MIF/PPARD/CYP19A1	14
BP	GO:0030168	platelet activation	8/248	130/18800	0.000333543	0.00194733	0.00103469	MAPK14/F2/SRC/JAK2/CTSG/NOS3/METAP1/PPIA	8
BP	GO:0048565	digestive tract development	8/248	130/18800	0.000333543	0.00194733	0.00103469	SRC/TGFB2/KIT/EGFR/RARB/TYMS/FGFR2/TGFBR2	8
BP	GO:0046661	male sex differentiation	9/248	164/18800	0.000336033	0.0019592	0.001041	AR/TGFB2/BCL2L1/KIT/ESR1/RARA/AKR1C3/ACE/CTNNA1	9
BP	GO:0005978	glycogen biosynthetic process	5/248	46/18800	0.000338239	0.00196142	0.00104218	GSK3B/AKT1/AKT2/ACADM/IGF1	5
BP	GO:0009250	glucan biosynthetic process	5/248	46/18800	0.000338239	0.00196142	0.00104218	GSK3B/AKT1/AKT2/ACADM/IGF1	5
BP	GO:0009261	ribonucleotide catabolic process	5/248	46/18800	0.000338239	0.00196142	0.00104218	HINT1/ACAT1/PDE5A/PDE4B/PNP	5
BP	GO:0031018	endocrine pancreas development	5/248	46/18800	0.000338239	0.00196142	0.00104218	GSK3B/AKT1/PDPK1/RHEB/CDK6	5
BP	GO:0014897	striated muscle hypertrophy	7/248	99/18800	0.00033914	0.00196399	0.00104354	G6PD/PPARA/PDE5A/IGF1/PPARG/PARP1/CDK9	7
BP	GO:0006183	GTP biosynthetic process	3/248	11/18800	0.000346025	0.00198249	0.00105337	NME2/IMPDH2/IMPDH1	3
BP	GO:0009120	deoxyribonucleoside metabolic process	3/248	11/18800	0.000346025	0.00198249	0.00105337	DTYMK/TK1/PNP	3
BP	GO:0010887	negative regulation of cholesterol storage	3/248	11/18800	0.000346025	0.00198249	0.00105337	PPARA/PPARG/PPARD	3
BP	GO:0033539	fatty acid beta-oxidation using acyl-CoA dehydrogenase	3/248	11/18800	0.000346025	0.00198249	0.00105337	IVD/GCDH/ACADM	3
BP	GO:0042447	hormone catabolic process	3/248	11/18800	0.000346025	0.00198249	0.00105337	SULT1E1/ACE/CYP19A1	3
BP	GO:0060601	lateral sprouting from an epithelium	3/248	11/18800	0.000346025	0.00198249	0.00105337	AR/FGFR2/BMP7	3
BP	GO:0070561	vitamin D receptor signaling pathway	3/248	11/18800	0.000346025	0.00198249	0.00105337	VDR/PIM1/RXRA	3
BP	GO:0070944	neutrophil-mediated killing of bacterium	3/248	11/18800	0.000346025	0.00198249	0.00105337	F2/CTSG/TREM1	3
BP	GO:0060411	cardiac septum morphogenesis	6/248	71/18800	0.00034701	0.00198549	0.00105497	TGFB2/NOS3/MDM2/FGFR2/BMP7/TGFBR2	6
BP	GO:1901888	regulation of cell junction assembly	10/248	201/18800	0.000348681	0.0019924	0.00105864	PRKACA/RAC1/KDR/SRC/TEK/ABL1/EPHA2/PTK2/ACE/RHOA	10
BP	GO:0051100	negative regulation of binding	9/248	165/18800	0.000351406	0.0019933	0.00105911	GSK3B/AKT1/AURKA/PPARA/HMOX1/JAK2/ACE/B2M/MAPK8	9
BP	GO:0030878	thyroid gland development	4/248	26/18800	0.000351622	0.0019933	0.00105911	RAF1/MAP2K1/THRA/MAPK1	4
BP	GO:0032682	negative regulation of chemokine production	4/248	26/18800	0.000351622	0.0019933	0.00105911	GSTP1/NR1H4/EPHA2/ARG2	4
BP	GO:0051894	positive regulation of focal adhesion assembly	4/248	26/18800	0.000351622	0.0019933	0.00105911	RAC1/KDR/TEK/ABL1	4
BP	GO:0060314	regulation of ryanodine-sensitive calcium-release channel activity	4/248	26/18800	0.000351622	0.0019933	0.00105911	PRKACA/GSTM2/FKBP1A/GSTO1	4
BP	GO:0071549	cellular response to dexamethasone stimulus	4/248	26/18800	0.000351622	0.0019933	0.00105911	EIF4E/JAK2/ARG1/IGF1R	4
BP	GO:0002367	cytokine production involved in immune response	7/248	100/18800	0.000360632	0.00203899	0.00108339	TGFB2/KIT/HMOX1/ARG1/TREM1/B2M/MIF	7
BP	GO:0031341	regulation of cell killing	7/248	100/18800	0.000360632	0.00203899	0.00108339	NOS2/BCL2L1/HSP90AB1/ARG1/B2M/MAPK8/AZGP1	7
BP	GO:2000058	regulation of ubiquitin-dependent protein catabolic process	9/248	166/18800	0.000367356	0.00207428	0.00110214	GSK3B/AKT1/AURKA/CDK2/HSP90AB1/HSPA1A/PTK2/MDM2/PLK1	9
BP	GO:0009166	nucleotide catabolic process	6/248	72/18800	0.000374434	0.00209794	0.00111471	HINT1/ACAT1/PDE5A/PDE4B/PNP/TYMP	6
BP	GO:0045665	negative regulation of neuron differentiation	6/248	72/18800	0.000374434	0.00209794	0.00111471	GSK3B/EIF4E/RHOA/B2M/BMP7/DDX6	6
BP	GO:0003197	endocardial cushion development	5/248	47/18800	0.000374474	0.00209794	0.00111471	TGFB2/NOS3/MDM2/BMP7/TGFBR2	5
BP	GO:0045646	regulation of erythrocyte differentiation	5/248	47/18800	0.000374474	0.00209794	0.00111471	MAPK14/STAT1/HSPA1A/B2M/CDK6	5
BP	GO:0070849	response to epidermal growth factor	5/248	47/18800	0.000374474	0.00209794	0.00111471	AKT1/EGFR/PDPK1/MAPK1/ERBB4	5
BP	GO:1905953	negative regulation of lipid localization	5/248	47/18800	0.000374474	0.00209794	0.00111471	AKT1/PPARA/AKT2/PPARG/PPARD	5
BP	GO:0008630	intrinsic apoptotic signaling pathway in response to DNA damage	7/248	101/18800	0.000383201	0.00213846	0.00113624	BCL2L1/ABL1/PIK3R1/HMOX1/EPHA2/SOD2/MIF	7
BP	GO:0014896	muscle hypertrophy	7/248	101/18800	0.000383201	0.00213846	0.00113624	G6PD/PPARA/PDE5A/IGF1/PPARG/PARP1/CDK9	7
BP	GO:1904029	regulation of cyclin-dependent protein kinase activity	7/248	101/18800	0.000383201	0.00213846	0.00113624	AKT1/CASP3/SRC/KAT2B/EGFR/HSP90AB1/PLK1	7
BP	GO:0072659	protein localization to plasma membrane	12/248	283/18800	0.000397607	0.00221598	0.00117743	RAP2A/AKT1/AR/RAB11A/BCL2L1/EGFR/PIK3R1/PDPK1/LGALS3/EPHA2/AKT2/CDK5	12
BP	GO:1901617	organic hydroxy compound biosynthetic process	11/248	243/18800	0.000399859	0.00222564	0.00118257	SPR/DHFR/HMGCR/TGFB2/G6PD/NR1H4/FDPS/AKR1C3/IMPA1/LSS/CYP19A1	11
BP	GO:0005977	glycogen metabolic process	6/248	73/18800	0.000403523	0.00224023	0.00119032	GSK3B/AKT1/PYGL/AKT2/ACADM/IGF1	6
BP	GO:0048662	negative regulation of smooth muscle cell proliferation	6/248	73/18800	0.000403523	0.00224023	0.00119032	HMOX1/RHOA/PPARG/NOS3/SOD2/PPARD	6
BP	GO:0043255	regulation of carbohydrate biosynthetic process	7/248	102/18800	0.000406886	0.00225599	0.00119869	GSK3B/AKT1/KAT2B/PPARA/AKT2/ACADM/IGF1	7
BP	GO:0007623	circadian rhythm	10/248	205/18800	0.000407484	0.00225634	0.00119888	GSK3B/MAPK10/NCOA2/RORA/IMPDH2/NOS2/PPARA/TYMS/PPARG/MAPK8	10
BP	GO:0006706	steroid catabolic process	4/248	27/18800	0.000408525	0.00225634	0.00119888	HSD11B1/SULT1E1/STS/CYP19A1	4
BP	GO:0007263	nitric oxide mediated signal transduction	4/248	27/18800	0.000408525	0.00225634	0.00119888	NOS2/EGFR/PDE5A/NOS3	4
BP	GO:0001889	liver development	8/248	134/18800	0.000409069	0.00225644	0.00119893	AURKA/RARA/HMOX1/ACAT1/TYMS/ACADM/ARG1/SOD2	8
BP	GO:0051271	negative regulation of cellular component movement	14/248	369/18800	0.000411987	0.0022696	0.00120593	RAP2A/AKT1/RAC1/DPEP1/HMOX1/DPP4/RHOA/PPARG/CSNK2B/CTNNA1/ARHGDIB/MIF/PPARD/CYP19A1	14
BP	GO:0003044	regulation of systemic arterial blood pressure mediated by a chemical signal	5/248	48/18800	0.000413567	0.0022696	0.00120593	ACE/CTSG/RHOA/NOS3/SOD2	5
BP	GO:0035272	exocrine system development	5/248	48/18800	0.000413567	0.0022696	0.00120593	TGFB2/EGFR/TGM2/FGFR2/BMP7	5
BP	GO:0050798	activated T cell proliferation	5/248	48/18800	0.000413567	0.0022696	0.00120593	CASP3/IL2/ABL1/IGF1/ARG1	5
BP	GO:0048639	positive regulation of developmental growth	9/248	169/18800	0.000418829	0.00229262	0.00121816	AKT1/PIM1/MAPK14/RAB11A/IGF1/ERBB4/FGFR2/PPARD/TGFBR2	9
BP	GO:1901136	carbohydrate derivative catabolic process	9/248	169/18800	0.000418829	0.00229262	0.00121816	MMP12/HINT1/HEXB/ACAT1/CTSL/PDE5A/PDE4B/PNP/TYMP	9
BP	GO:0009135	purine nucleoside diphosphate metabolic process	7/248	103/18800	0.000431727	0.00235423	0.00125089	PFKFB1/AK1/PPARA/IGF1/TPI1/ALDOA/GALK1	7
BP	GO:0009179	purine ribonucleoside diphosphate metabolic process	7/248	103/18800	0.000431727	0.00235423	0.00125089	PFKFB1/AK1/PPARA/IGF1/TPI1/ALDOA/GALK1	7
BP	GO:0010522	regulation of calcium ion transport into cytosol	7/248	103/18800	0.000431727	0.00235423	0.00125089	PRKACA/GSTM2/F2/FKBP1A/ABL1/PDPK1/GSTO1	7
BP	GO:0006073	cellular glucan metabolic process	6/248	74/18800	0.000434348	0.00236182	0.00125492	GSK3B/AKT1/PYGL/AKT2/ACADM/IGF1	6
BP	GO:0044042	glucan metabolic process	6/248	74/18800	0.000434348	0.00236182	0.00125492	GSK3B/AKT1/PYGL/AKT2/ACADM/IGF1	6
BP	GO:1903706	regulation of hemopoiesis	14/248	371/18800	0.000434767	0.00236182	0.00125492	H4C15/RARG/MAPK14/IL2/ABL1/PIK3R1/STAT1/RARA/HSPA1A/PNP/RHOA/B2M/CDK6/TGFBR2	14
BP	GO:0010862	positive regulation of pathway-restricted SMAD protein phosphorylation	5/248	49/18800	0.000455662	0.00245708	0.00130554	TGFB2/PPARG/CSNK2B/BMP7/TGFBR2	5
BP	GO:0050873	brown fat cell differentiation	5/248	49/18800	0.000455662	0.00245708	0.00130554	PIM1/MAPK14/FABP3/FABP4/BMP7	5
BP	GO:1904894	positive regulation of receptor signaling pathway via STAT	5/248	49/18800	0.000455662	0.00245708	0.00130554	F2/KIT/CCL5/JAK2/ERBB4	5
BP	GO:0010269	response to selenium ion	3/248	12/18800	0.000456879	0.00245708	0.00130554	MAOB/ARG1/SOD2	3
BP	GO:0019627	urea metabolic process	3/248	12/18800	0.000456879	0.00245708	0.00130554	NR1H4/ARG2/ARG1	3
BP	GO:0060442	branching involved in prostate gland morphogenesis	3/248	12/18800	0.000456879	0.00245708	0.00130554	ESR1/FGFR2/BMP7	3
BP	GO:0071941	nitrogen cycle metabolic process	3/248	12/18800	0.000456879	0.00245708	0.00130554	NR1H4/ARG2/ARG1	3
BP	GO:1902337	regulation of apoptotic process involved in morphogenesis	3/248	12/18800	0.000456879	0.00245708	0.00130554	VDR/TGFB2/BMP7	3
BP	GO:0014812	muscle cell migration	7/248	104/18800	0.000457765	0.00245877	0.00130644	SRC/PLAU/CCL5/IGF1/ACE/RHOA/PPARD	7
BP	GO:0007249	I-kappaB kinase/NF-kappaB signaling	12/248	288/18800	0.000465032	0.00249468	0.00132552	GSTP1/AKT1/CASP1/RORA/FKBP1A/ABL1/NR1H4/PDPK1/ESR1/STAT1/HMOX1/RHOA	12
BP	GO:0051051	negative regulation of transport	16/248	464/18800	0.000465883	0.00249613	0.00132629	MAOB/AKT1/HADH/RAC1/GSTM2/HMGCR/MMP9/GSTO1/HMOX1/LGALS3/ARHGAP1/AKT2/ACE/CDK5/NOS3/FABP5	16
BP	GO:0010804	negative regulation of tumor necrosis factor-mediated signaling pathway	4/248	28/18800	0.000471709	0.00252106	0.00133953	GSTP1/BIRC7/NR1H4/XIAP	4
BP	GO:0033688	regulation of osteoblast proliferation	4/248	28/18800	0.000471709	0.00252106	0.00133953	ABL1/RHOA/IGF1R/FGFR2	4
BP	GO:0032434	regulation of proteasomal ubiquitin-dependent protein catabolic process	8/248	137/18800	0.000474385	0.00252381	0.001341	GSK3B/AKT1/AURKA/CDK2/HSP90AB1/HSPA1A/MDM2/PLK1	8
BP	GO:0034754	cellular hormone metabolic process	8/248	137/18800	0.000474385	0.00252381	0.001341	AKR1B1/SULT1A1/RBP4/ESR1/SULT1E1/AKR1C2/AKR1C3/CYP19A1	8
BP	GO:0061008	hepaticobiliary system development	8/248	137/18800	0.000474385	0.00252381	0.001341	AURKA/RARA/HMOX1/ACAT1/TYMS/ACADM/ARG1/SOD2	8
BP	GO:0002699	positive regulation of immune effector process	11/248	248/18800	0.000474573	0.00252381	0.001341	RBP4/NOS2/KIT/IL2/PDPK1/RARA/HMOX1/ARG1/B2M/AZGP1/MIF	11
BP	GO:0046634	regulation of alpha-beta T cell activation	7/248	105/18800	0.000485041	0.00257629	0.00136888	IL2/RARA/JAK2/ARG2/PNP/RHOA/TGFBR2	7
BP	GO:0007259	receptor signaling pathway via JAK-STAT	9/248	173/18800	0.000496562	0.00263423	0.00139967	F2/KIT/IL2/STAT1/CCL5/JAK2/IGF1/CDK5/ERBB4	9
BP	GO:0031281	positive regulation of cyclase activity	5/248	50/18800	0.000500904	0.00265055	0.00140834	MAPK14/RAF1/NOS2/NOS3/MAPK8	5
BP	GO:0072523	purine-containing compound catabolic process	5/248	50/18800	0.000500904	0.00265055	0.00140834	HINT1/ACAT1/PDE5A/PDE4B/PNP	5
BP	GO:0008652	cellular amino acid biosynthetic process	6/248	76/18800	0.000501489	0.00265055	0.00140834	DHFR/BCAT2/OAT/AGXT/MTAP/MTHFD1	6
BP	GO:0055074	calcium ion homeostasis	16/248	468/18800	0.000511278	0.00269897	0.00143406	VDR/PRKACA/GSTM2/KDR/F2/FKBP1A/IL2/ABL1/HEXB/PDPK1/ESR1/CCL5/GSTO1/JAK2/CDK5/TGM2	16
BP	GO:0045913	positive regulation of carbohydrate metabolic process	6/248	77/18800	0.000537952	0.0028241	0.00150055	AKT1/SRC/KAT2B/PPARA/AKT2/IGF1	6
BP	GO:1903201	regulation of oxidative stress-induced cell death	6/248	77/18800	0.000537952	0.0028241	0.00150055	AKT1/MMP3/ABL1/PARP1/SOD2/PPIA	6
BP	GO:0006694	steroid biosynthetic process	9/248	175/18800	0.000539656	0.0028241	0.00150055	AKR1B1/HMGCR/G6PD/NR1H4/FDPS/AKR1C3/IGF1R/LSS/CYP19A1	9
BP	GO:0007254	JNK cascade	9/248	175/18800	0.000539656	0.0028241	0.00150055	HRAS/GSTP1/RAP2A/MAPK10/BIRC7/EGFR/XIAP/IGF1R/MAPK8	9
BP	GO:0002474	antigen processing and presentation of peptide antigen via MHC class I	4/248	29/18800	0.000541555	0.0028241	0.00150055	TAP1/ACE/B2M/AZGP1	4
BP	GO:0010464	regulation of mesenchymal cell proliferation	4/248	29/18800	0.000541555	0.0028241	0.00150055	KDR/STAT1/FGFR2/TGFBR2	4
BP	GO:0055022	negative regulation of cardiac muscle tissue growth	4/248	29/18800	0.000541555	0.0028241	0.00150055	RBP4/G6PD/PPARA/TGFBR2	4
BP	GO:0061082	myeloid leukocyte cytokine production	4/248	29/18800	0.000541555	0.0028241	0.00150055	TGFB2/KIT/HMOX1/MIF	4
BP	GO:0061117	negative regulation of heart growth	4/248	29/18800	0.000541555	0.0028241	0.00150055	RBP4/G6PD/PPARA/TGFBR2	4
BP	GO:1902175	regulation of oxidative stress-induced intrinsic apoptotic signaling pathway	4/248	29/18800	0.000541555	0.0028241	0.00150055	AKT1/PARP1/SOD2/PPIA	4
BP	GO:0033138	positive regulation of peptidyl-serine phosphorylation	7/248	107/18800	0.000543476	0.00283069	0.00150405	HSP90AA1/AKT1/RAF1/EGFR/HSP90AB1/BRAF/MIF	7
BP	GO:0072073	kidney epithelium development	8/248	140/18800	0.000547919	0.00284452	0.0015114	RARB/STAT1/RARA/ACAT1/ARG2/CAT/FGFR2/BMP7	8
BP	GO:0009409	response to cold	5/248	51/18800	0.000549442	0.00284452	0.0015114	HSP90AA1/PRKACA/THRA/ACADM/SOD2	5
BP	GO:0010823	negative regulation of mitochondrion organization	5/248	51/18800	0.000549442	0.00284452	0.0015114	AKT1/BCL2L1/HSPA1A/IGF1/PPARG	5
BP	GO:0060688	regulation of morphogenesis of a branching structure	5/248	51/18800	0.000549442	0.00284452	0.0015114	AR/ABL1/ESR1/FGFR2/BMP7	5
BP	GO:0071622	regulation of granulocyte chemotaxis	5/248	51/18800	0.000549442	0.00284452	0.0015114	RAC1/CCL5/DPP4/MAPK1/PTK2	5
BP	GO:2000060	positive regulation of ubiquitin-dependent protein catabolic process	7/248	108/18800	0.000574722	0.00297182	0.00157904	GSK3B/AKT1/AURKA/HSPA1A/PTK2/MDM2/PLK1	7
BP	GO:0009064	glutamine family amino acid metabolic process	6/248	78/18800	0.000576443	0.00297714	0.00158186	OAT/NOS2/NR1H4/ARG2/ARG1/NOS3	6
BP	GO:0003007	heart morphogenesis	11/248	254/18800	0.000579332	0.00298488	0.00158598	PIM1/RBP4/FKBP1A/TGFB2/TEK/PTK2/NOS3/MDM2/FGFR2/BMP7/TGFBR2	11
BP	GO:0043122	regulation of I-kappaB kinase/NF-kappaB signaling	11/248	254/18800	0.000579332	0.00298488	0.00158598	GSTP1/CASP1/RORA/FKBP1A/ABL1/NR1H4/PDPK1/ESR1/STAT1/HMOX1/RHOA	11
BP	GO:0001659	temperature homeostasis	9/248	177/18800	0.000585771	0.00301444	0.00160169	HADH/LCN2/THRA/ESRRG/JAK2/RHEB/FABP4/IGF1R/FABP5	9
BP	GO:0006000	fructose metabolic process	3/248	13/18800	0.000588169	0.00301594	0.00160248	AKR1B1/PFKFB1/ALDOA	3
BP	GO:0009133	nucleoside diphosphate biosynthetic process	3/248	13/18800	0.000588169	0.00301594	0.00160248	DTYMK/AK1/DHODH	3
BP	GO:1904748	regulation of apoptotic process involved in development	3/248	13/18800	0.000588169	0.00301594	0.00160248	VDR/TGFB2/BMP7	3
BP	GO:0021700	developmental maturation	12/248	296/18800	0.000592885	0.0030365	0.00161341	AKR1B1/PRKACA/AURKA/KDR/TGFB2/G6PD/PGR/TYMS/IGF1/MMP2/RHOA/PPARG	12
BP	GO:0002686	negative regulation of leukocyte migration	5/248	52/18800	0.000601429	0.00306791	0.0016301	AKT1/HMOX1/DPP4/MIF/CYP19A1	5
BP	GO:0048013	ephrin receptor signaling pathway	5/248	52/18800	0.000601429	0.00306791	0.0016301	SRC/MMP9/EPHA2/PTK2/MMP2	5
BP	GO:0050819	negative regulation of coagulation	5/248	52/18800	0.000601429	0.00306791	0.0016301	PROCR/F2/PLAU/NOS3/ANXA5	5
BP	GO:0055123	digestive system development	8/248	142/18800	0.000601873	0.00306791	0.0016301	SRC/TGFB2/KIT/EGFR/RARB/TYMS/FGFR2/TGFBR2	8
BP	GO:0032526	response to retinoic acid	7/248	109/18800	0.000607379	0.00308865	0.00164112	GSK3B/RARG/RBP4/RXRA/RARA/MMP2/FGFR2	7
BP	GO:0034446	substrate adhesion-dependent cell spreading	7/248	109/18800	0.000607379	0.00308865	0.00164112	RAC1/SRC/TEK/ABL1/PIK3R1/PTK2/RHOA	7
BP	GO:0001936	regulation of endothelial cell proliferation	9/248	178/18800	0.000610011	0.00309836	0.00164628	AKT1/KDR/TEK/PDPK1/FGFR1/STAT1/HMOX1/ARG1/PPARG	9
BP	GO:0050866	negative regulation of cell activation	10/248	216/18800	0.000613132	0.00310815	0.00165148	CASP3/F2/IL2/HMOX1/LGALS3/PDE5A/ARG2/CTSG/ARG1/NOS3	10
BP	GO:0006094	gluconeogenesis	6/248	79/18800	0.000617039	0.00310815	0.00165148	PFKFB1/RBP4/KAT2B/PPARA/ACADM/TPI1	6
BP	GO:0034637	cellular carbohydrate biosynthetic process	6/248	79/18800	0.000617039	0.00310815	0.00165148	GSK3B/AKT1/AKT2/ACADM/IGF1/IMPA1	6
BP	GO:0046323	glucose import	6/248	79/18800	0.000617039	0.00310815	0.00165148	AKT1/MAPK14/PIK3R1/AKT2/IGF1/ACE	6
BP	GO:0048708	astrocyte differentiation	6/248	79/18800	0.000617039	0.00310815	0.00165148	F2/MAP2K1/ABL1/MAPK1/S100A9/CDK6	6
BP	GO:0008299	isoprenoid biosynthetic process	4/248	30/18800	0.000618447	0.00310815	0.00165148	HMGCR/FDPS/AKR1C3/LSS	4
BP	GO:0051873	killing by host of symbiont cells	4/248	30/18800	0.000618447	0.00310815	0.00165148	F2/CTSG/ARG1/TREM1	4
BP	GO:0060045	positive regulation of cardiac muscle cell proliferation	4/248	30/18800	0.000618447	0.00310815	0.00165148	PIM1/MAPK14/ERBB4/FGFR2	4
BP	GO:0061037	negative regulation of cartilage development	4/248	30/18800	0.000618447	0.00310815	0.00165148	RARG/CTSK/RARB/RARA	4
BP	GO:2001056	positive regulation of cysteine-type endopeptidase activity	8/248	143/18800	0.000630416	0.0031646	0.00168147	DAPK1/APAF1/CASP1/JAK2/S100A9/RHOA/PPARG/CTSD	8
BP	GO:0050777	negative regulation of immune response	9/248	179/18800	0.000635065	0.00318422	0.00169189	MAPK14/MMP12/SRC/IL2/HMOX1/LGALS3/ARG2/ARG1/PPARG	9
BP	GO:0072132	mesenchyme morphogenesis	5/248	53/18800	0.000657019	0.00329045	0.00174834	TGFB2/NOS3/MDM2/BMP7/TGFBR2	5
BP	GO:0001701	in utero embryonic development	14/248	387/18800	0.000658944	0.00329459	0.00175054	AKT1/TTPA/AR/MAP2K1/BCL2L1/EGFR/MAPK1/CHEK1/IGF1/NOS3/ST14/FGFR2/BMP7/TGFBR2	14
BP	GO:1903362	regulation of cellular protein catabolic process	11/248	258/18800	0.000659377	0.00329459	0.00175054	GSK3B/HSP90AA1/AKT1/PRKACA/AURKA/CDK2/HSP90AB1/HSPA1A/PTK2/MDM2/PLK1	11
BP	GO:2001257	regulation of cation channel activity	9/248	180/18800	0.000660955	0.00329863	0.00175269	DAPK1/PRKACA/GSTM2/FKBP1A/MMP9/CTSS/GSTO1/PDE4B/CDK5	9
BP	GO:0001938	positive regulation of endothelial cell proliferation	7/248	111/18800	0.000677111	0.00337534	0.00179345	AKT1/KDR/TEK/PDPK1/FGFR1/HMOX1/ARG1	7
BP	GO:0007163	establishment or maintenance of cell polarity	10/248	219/18800	0.000682125	0.0033964	0.00180463	GSK3B/HSP90AA1/RAC1/TEK/HSP90AB1/PTK2/RHOA/IGF1R/CTNNA1/PLK1	10
BP	GO:0002764	immune response-regulating signaling pathway	16/248	482/18800	0.000701349	0.00347905	0.00184855	HRAS/MAPK10/SRC/KIT/ABL1/NR1H4/PDPK1/ESR1/CTSS/XIAP/LGALS3/PDE4B/HSPA1A/MAPK1/PTK2/MAPK8	16
BP	GO:0005979	regulation of glycogen biosynthetic process	4/248	31/18800	0.000702773	0.00347905	0.00184855	GSK3B/AKT1/AKT2/IGF1	4
BP	GO:0010962	regulation of glucan biosynthetic process	4/248	31/18800	0.000702773	0.00347905	0.00184855	GSK3B/AKT1/AKT2/IGF1	4
BP	GO:0032148	activation of protein kinase B activity	4/248	31/18800	0.000702773	0.00347905	0.00184855	SRC/PDPK1/IGF1/PPIA	4
BP	GO:0071295	cellular response to vitamin	4/248	31/18800	0.000702773	0.00347905	0.00184855	VDR/DCPS/PIM1/RXRA	4
BP	GO:0006096	glycolytic process	6/248	81/18800	0.000704859	0.00348536	0.0018519	PFKFB1/PPARA/IGF1/TPI1/ALDOA/GALK1	6
BP	GO:0010524	positive regulation of calcium ion transport into cytosol	5/248	54/18800	0.000716366	0.00353413	0.00187782	GSTM2/F2/ABL1/PDPK1/GSTO1	5
BP	GO:0030520	intracellular estrogen receptor signaling pathway	5/248	54/18800	0.000716366	0.00353413	0.00187782	AR/SRC/ESR2/ESR1/PARP1	5
BP	GO:0030336	negative regulation of cell migration	13/248	346/18800	0.000721323	0.0035545	0.00188864	RAP2A/AKT1/RAC1/DPEP1/HMOX1/DPP4/RHOA/PPARG/CSNK2B/ARHGDIB/MIF/PPARD/CYP19A1	13
BP	GO:0050730	regulation of peptidyl-tyrosine phosphorylation	11/248	261/18800	0.000725282	0.00356992	0.00189683	SRC/KIT/IL2/EGFR/ABL1/CCL5/JAK2/IGF1/ACE/ERBB4/MIF	11
BP	GO:0007100	mitotic centrosome separation	3/248	14/18800	0.000741306	0.00363629	0.0019321	KIF11/AURKA/CHEK1	3
BP	GO:0060347	heart trabecula formation	3/248	14/18800	0.000741306	0.00363629	0.0019321	RBP4/FKBP1A/TEK	3
BP	GO:0071871	response to epinephrine	3/248	14/18800	0.000741306	0.00363629	0.0019321	PRKACA/ABL1/PDE4B	3
BP	GO:0006757	ATP generation from ADP	6/248	82/18800	0.000752242	0.00368153	0.00195614	PFKFB1/PPARA/IGF1/TPI1/ALDOA/GALK1	6
BP	GO:1901292	nucleoside phosphate catabolic process	6/248	82/18800	0.000752242	0.00368153	0.00195614	HINT1/ACAT1/PDE5A/PDE4B/PNP/TYMP	6
BP	GO:0032409	regulation of transporter activity	12/248	305/18800	0.000770818	0.00376815	0.00200216	DAPK1/PRKACA/PIM1/GSTM2/FKBP1A/RXRA/MMP9/CTSS/GSTO1/PDE4B/PPARG/CDK5	12
BP	GO:0030217	T cell differentiation	11/248	263/18800	0.000772192	0.00377058	0.00200345	RORA/KIT/IL2/ABL1/RARA/CTSL/PNP/RHOA/B2M/CDK6/TGFBR2	11
BP	GO:0042743	hydrogen peroxide metabolic process	5/248	55/18800	0.000779631	0.00379827	0.00201816	MAOB/RAC1/MMP3/CAT/SOD2	5
BP	GO:0046164	alcohol catabolic process	5/248	55/18800	0.000779631	0.00379827	0.00201816	SULT1A1/SULT1E1/AKR1C3/IMPA1/TPI1	5
BP	GO:1903050	regulation of proteolysis involved in cellular protein catabolic process	10/248	223/18800	0.000783969	0.00381508	0.0020271	GSK3B/AKT1/PRKACA/AURKA/CDK2/HSP90AB1/HSPA1A/PTK2/MDM2/PLK1	10
BP	GO:1904064	positive regulation of cation transmembrane transport	8/248	148/18800	0.000789985	0.00384001	0.00204034	GSTM2/F2/ABL1/G6PD/PDPK1/CTSS/GSTO1/CDK5	8
BP	GO:0001516	prostaglandin biosynthetic process	4/248	32/18800	0.00079492	0.00385527	0.00204845	AKR1C3/CBR1/FABP5/MIF	4
BP	GO:0046457	prostanoid biosynthetic process	4/248	32/18800	0.00079492	0.00385527	0.00204845	AKR1C3/CBR1/FABP5/MIF	4
BP	GO:0009306	protein secretion	13/248	350/18800	0.000801832	0.00388109	0.00206217	HADH/HMGCR/RBP4/RAF1/NOS2/TGFB2/NR1H4/CCL5/JAK2/IGF1/PPARG/PPARD/PPIA	13
BP	GO:0042509	regulation of tyrosine phosphorylation of STAT protein	6/248	83/18800	0.00080205	0.00388109	0.00206217	KIT/IL2/CCL5/JAK2/IGF1/ERBB4	6
BP	GO:0042176	regulation of protein catabolic process	14/248	395/18800	0.000803663	0.00388452	0.00206399	GSK3B/HSP90AA1/AKT1/PRKACA/AURKA/HMGCR/NOS2/EGFR/CDK2/HSP90AB1/HSPA1A/PTK2/MDM2/PLK1	14
BP	GO:0051091	positive regulation of DNA-binding transcription factor activity	11/248	265/18800	0.000821596	0.00396674	0.00210768	AKT1/AR/ESR2/KIT/ESR1/JAK2/HSPA1A/S100A9/PPARG/CAT/PPIA	11
BP	GO:0035592	establishment of protein localization to extracellular region	13/248	351/18800	0.0008231	0.00396707	0.00210786	HADH/HMGCR/RBP4/RAF1/NOS2/TGFB2/NR1H4/CCL5/JAK2/IGF1/PPARG/PPARD/PPIA	13
BP	GO:0040013	negative regulation of locomotion	14/248	396/18800	0.000823512	0.00396707	0.00210786	RAP2A/AKT1/RAC1/DPEP1/HMOX1/DPP4/RHOA/PPARG/CSNK2B/CTNNA1/ARHGDIB/MIF/PPARD/CYP19A1	14
BP	GO:0051302	regulation of cell division	9/248	186/18800	0.000835033	0.00401807	0.00213495	AURKA/RAB11A/TGFB2/BCL2L1/RHOA/IGF1R/CAT/FGFR2/PLK1	9
BP	GO:0046700	heterocycle catabolic process	15/248	443/18800	0.00083967	0.00403586	0.00214441	AKT1/DCPS/APAF1/MAPK14/TRDMT1/HINT1/DPEP1/HMOX1/ACAT1/PDE5A/PDE4B/HSPA1A/BLVRB/PNP/TYMP	15
BP	GO:1904062	regulation of cation transmembrane transport	13/248	352/18800	0.00084484	0.00405617	0.0021552	DAPK1/PRKACA/GSTM2/F2/FKBP1A/ABL1/G6PD/PDPK1/MMP9/CTSS/GSTO1/PDE4B/CDK5	13
BP	GO:0001836	release of cytochrome c from mitochondria	5/248	56/18800	0.000846974	0.00405735	0.00215582	AKT1/BCL2L1/MMP9/IGF1/SOD2	5
BP	GO:0010332	response to gamma radiation	5/248	56/18800	0.000846974	0.00405735	0.00215582	HRAS/BCL2L1/PARP1/SOD2/MDM2	5
BP	GO:0002697	regulation of immune effector process	13/248	353/18800	0.00086706	0.00414895	0.00220449	RBP4/NOS2/TGFB2/KIT/IL2/PDPK1/RARA/HMOX1/LGALS3/ARG1/B2M/AZGP1/MIF	13
BP	GO:0043406	positive regulation of MAP kinase activity	7/248	116/18800	0.000879405	0.00419401	0.00222844	HRAS/SRC/KIT/EGFR/FGFR1/PDE5A/MIF	7
BP	GO:0044106	cellular amine metabolic process	7/248	116/18800	0.000879405	0.00419401	0.00222844	MAOB/MAOA/SULT1A1/TGFB2/NR1H4/AMD1/GCDH	7
BP	GO:1904892	regulation of receptor signaling pathway via STAT	7/248	116/18800	0.000879405	0.00419401	0.00222844	F2/KIT/CCL5/JAK2/PPARG/CDK5/ERBB4	7
BP	GO:0000096	sulfur amino acid metabolic process	4/248	33/18800	0.000895277	0.00423679	0.00225117	DPEP1/AGXT/MTAP/MTHFD1	4
BP	GO:0001893	maternal placenta development	4/248	33/18800	0.000895277	0.00423679	0.00225117	VDR/AKT1/CTSB/PPARD	4
BP	GO:0033687	osteoblast proliferation	4/248	33/18800	0.000895277	0.00423679	0.00225117	ABL1/RHOA/IGF1R/FGFR2	4
BP	GO:0043552	positive regulation of phosphatidylinositol 3-kinase activity	4/248	33/18800	0.000895277	0.00423679	0.00225117	SRC/TEK/KIT/PTK2	4
BP	GO:0070229	negative regulation of lymphocyte apoptotic process	4/248	33/18800	0.000895277	0.00423679	0.00225117	IL2/CCL5/ARG2/MIF	4
BP	GO:1901099	negative regulation of signal transduction in absence of ligand	4/248	33/18800	0.000895277	0.00423679	0.00225117	AKT1/BCL2L1/HSPA1A/CTNNA1	4
BP	GO:2001240	negative regulation of extrinsic apoptotic signaling pathway in absence of ligand	4/248	33/18800	0.000895277	0.00423679	0.00225117	AKT1/BCL2L1/HSPA1A/CTNNA1	4
BP	GO:0008360	regulation of cell shape	8/248	151/18800	0.000900336	0.00425137	0.00225891	RAC1/KDR/F2/KIT/HEXB/PTK2/RHOA/ALDOA	8
BP	GO:0036294	cellular response to decreased oxygen levels	8/248	151/18800	0.000900336	0.00425137	0.00225891	AKT1/SRC/RORA/HMOX1/PPARG/MDM2/BMP7/PPARD	8
BP	GO:2000106	regulation of leukocyte apoptotic process	6/248	85/18800	0.000909272	0.00425327	0.00225992	BIRC7/IL2/CCL5/LGALS3/ARG2/MIF	6
BP	GO:0072503	cellular divalent inorganic cation homeostasis	16/248	494/18800	0.00090948	0.00425327	0.00225992	VDR/PRKACA/GSTM2/F2/FKBP1A/IL2/ABL1/HEXB/PDPK1/ESR1/CCL5/GSTO1/JAK2/S100A9/CDK5/TGM2	16
BP	GO:0002070	epithelial cell maturation	3/248	15/18800	0.000917636	0.00425327	0.00225992	AKR1B1/PGR/TYMS	3
BP	GO:0034112	positive regulation of homotypic cell-cell adhesion	3/248	15/18800	0.000917636	0.00425327	0.00225992	CCL5/JAK2/CTSG	3
BP	GO:0034310	primary alcohol catabolic process	3/248	15/18800	0.000917636	0.00425327	0.00225992	SULT1A1/SULT1E1/AKR1C3	3
BP	GO:0045725	positive regulation of glycogen biosynthetic process	3/248	15/18800	0.000917636	0.00425327	0.00225992	AKT1/AKT2/IGF1	3
BP	GO:0046321	positive regulation of fatty acid oxidation	3/248	15/18800	0.000917636	0.00425327	0.00225992	PPARA/AKT2/PPARD	3
BP	GO:0051299	centrosome separation	3/248	15/18800	0.000917636	0.00425327	0.00225992	KIF11/AURKA/CHEK1	3
BP	GO:0060572	morphogenesis of an epithelial bud	3/248	15/18800	0.000917636	0.00425327	0.00225992	AR/FGFR2/BMP7	3
BP	GO:1905288	vascular associated smooth muscle cell apoptotic process	3/248	15/18800	0.000917636	0.00425327	0.00225992	IGF1/PPARG/SOD2	3
BP	GO:1905459	regulation of vascular associated smooth muscle cell apoptotic process	3/248	15/18800	0.000917636	0.00425327	0.00225992	IGF1/PPARG/SOD2	3
BP	GO:0007566	embryo implantation	5/248	57/18800	0.000918556	0.00425327	0.00225992	MMP9/MMP2/ARHGDIB/PPARD/TGFBR2	5
BP	GO:0042306	regulation of protein import into nucleus	5/248	57/18800	0.000918556	0.00425327	0.00225992	RAN/MAPK14/PIK3R1/HSP90AB1/JAK2	5
BP	GO:0043388	positive regulation of DNA binding	5/248	57/18800	0.000918556	0.00425327	0.00225992	MMP9/JAK2/IGF1/PPARG/PARP1	5
BP	GO:0043551	regulation of phosphatidylinositol 3-kinase activity	5/248	57/18800	0.000918556	0.00425327	0.00225992	SRC/TEK/KIT/PIK3R1/PTK2	5
BP	GO:0046456	icosanoid biosynthetic process	5/248	57/18800	0.000918556	0.00425327	0.00225992	LTA4H/AKR1C3/CBR1/FABP5/MIF	5
BP	GO:0051289	protein homotetramerization	5/248	57/18800	0.000918556	0.00425327	0.00225992	CRYZ/TK1/ALDOA/B2M/SOD2	5
BP	GO:0060350	endochondral bone morphogenesis	5/248	57/18800	0.000918556	0.00425327	0.00225992	RARG/RARB/RARA/MMP13/TGFBR2	5
BP	GO:0006720	isoprenoid metabolic process	7/248	117/18800	0.00092505	0.00426954	0.00226857	AKR1B1/HMGCR/RBP4/FDPS/AKR1C3/LSS/PPARD	7
BP	GO:0032609	interferon-gamma production	7/248	117/18800	0.00092505	0.00426954	0.00226857	HRAS/IL2/ABL1/NR1H4/RARA/PDE4B/JAK2	7
BP	GO:0032649	regulation of interferon-gamma production	7/248	117/18800	0.00092505	0.00426954	0.00226857	HRAS/IL2/ABL1/NR1H4/RARA/PDE4B/JAK2	7
BP	GO:0009749	response to glucose	9/248	189/18800	0.000935115	0.00431136	0.00229079	PRKACA/CASP3/RAF1/NR1H4/ACE/RHOA/IGF1R/PPARD/TGFBR2	9
BP	GO:0016052	carbohydrate catabolic process	8/248	152/18800	0.00093975	0.00432809	0.00229968	PFKFB1/HEXB/PPARA/PYGL/IGF1/TPI1/ALDOA/GALK1	8
BP	GO:0031331	positive regulation of cellular catabolic process	15/248	449/18800	0.000961322	0.00441797	0.00234743	DAPK1/GSK3B/HSP90AA1/AKT1/DCPS/AURKA/KDR/PPARA/HMOX1/HSPA1A/PTK2/AKT2/IGF1/MDM2/PLK1	15
BP	GO:0044270	cellular nitrogen compound catabolic process	15/248	449/18800	0.000961322	0.00441797	0.00234743	AKT1/DCPS/APAF1/MAPK14/TRDMT1/HINT1/DPEP1/HMOX1/ACAT1/PDE5A/PDE4B/HSPA1A/BLVRB/PNP/TYMP	15
BP	GO:0006112	energy reserve metabolic process	6/248	86/18800	0.000966857	0.00443392	0.00235591	GSK3B/AKT1/PYGL/AKT2/ACADM/IGF1	6
BP	GO:0033627	cell adhesion mediated by integrin	6/248	86/18800	0.000966857	0.00443392	0.00235591	PLAU/TGFB2/CCL5/DPP4/EPHA2/PTK2	6
BP	GO:0061136	regulation of proteasomal protein catabolic process	9/248	190/18800	0.000970562	0.00444576	0.0023622	GSK3B/AKT1/PRKACA/AURKA/CDK2/HSP90AB1/HSPA1A/MDM2/PLK1	9
BP	GO:0008286	insulin receptor signaling pathway	7/248	118/18800	0.000972541	0.00444576	0.0023622	GSK3B/AKT1/SRC/PIK3R1/NR1H4/AKT2/IGF1R	7
BP	GO:0032368	regulation of lipid transport	7/248	118/18800	0.000972541	0.00444576	0.0023622	AKT1/PPARA/FABP3/AKT2/PPARG/MIF/CYP19A1	7
BP	GO:0016486	peptide hormone processing	4/248	34/18800	0.00100423	0.00458089	0.002434	DPP4/CTSL/ACE/CTSG	4
BP	GO:2000352	negative regulation of endothelial cell apoptotic process	4/248	34/18800	0.00100423	0.00458089	0.002434	KDR/TEK/ABL1/PDPK1	4
BP	GO:0051701	biological process involved in interaction with host	9/248	191/18800	0.00100709	0.00458905	0.00243833	SRC/DDX39B/CTSB/BCL2L1/EGFR/CTSL/EPHA2/HSPA1A/PPIA	9
BP	GO:0071692	protein localization to extracellular region	13/248	359/18800	0.00101095	0.00460175	0.00244508	HADH/HMGCR/RBP4/RAF1/NOS2/TGFB2/NR1H4/CCL5/JAK2/IGF1/PPARG/PPARD/PPIA	13
BP	GO:0007260	tyrosine phosphorylation of STAT protein	6/248	87/18800	0.0010272	0.00466586	0.00247914	KIT/IL2/CCL5/JAK2/IGF1/ERBB4	6
BP	GO:0009791	post-embryonic development	6/248	87/18800	0.0010272	0.00466586	0.00247914	KDR/ABL1/JAK2/ACADM/SOD2/FGFR2	6
BP	GO:0046034	ATP metabolic process	11/248	273/18800	0.00104621	0.00474718	0.00252236	PFKFB1/AK1/PPARA/HSPA1A/IGF1/TPI1/RHOA/ALDOA/HSPA8/PARP1/GALK1	11
BP	GO:1905952	regulation of lipid localization	8/248	155/18800	0.00106635	0.00483346	0.0025682	AKT1/PPARA/FABP3/AKT2/PPARG/MIF/PPARD/CYP19A1	8
BP	GO:0051353	positive regulation of oxidoreductase activity	5/248	59/18800	0.0010751	0.00485534	0.00257982	VDR/AKT1/DHFR/RFK/ABL1	5
BP	GO:1902893	regulation of miRNA transcription	5/248	59/18800	0.0010751	0.00485534	0.00257982	TGFB2/PPARA/RARA/PPARG/PPARD	5
BP	GO:2000351	regulation of endothelial cell apoptotic process	5/248	59/18800	0.0010751	0.00485534	0.00257982	KDR/TEK/ABL1/PDPK1/AKR1C3	5
BP	GO:0019058	viral life cycle	12/248	317/18800	0.0010757	0.00485534	0.00257982	EEA1/CTSB/EGFR/HSP90AB1/CCL5/PPARA/CTSL/EPHA2/HSPA1A/HSPA8/PPIA/DDX6	12
BP	GO:1903532	positive regulation of secretion by cell	11/248	274/18800	0.00107755	0.00485859	0.00258155	RBP4/TGFB2/NR1H4/JAK2/IGF1/PPARG/CDK5/MIF/PPARD/PPIA/CYP19A1	11
BP	GO:0009746	response to hexose	9/248	193/18800	0.0010835	0.00488028	0.00259308	PRKACA/CASP3/RAF1/NR1H4/ACE/RHOA/IGF1R/PPARD/TGFBR2	9
BP	GO:0015849	organic acid transport	12/248	318/18800	0.00110509	0.00496604	0.00263864	AKT1/PPARA/FABP3/FABP7/AGXT/AKT2/ACE/FABP4/PPARG/FABP5/MIF/PPARD	12
BP	GO:0001818	negative regulation of cytokine production	13/248	363/18800	0.00111758	0.00496604	0.00263864	GSTP1/RAC1/F2/TGFB2/NR1H4/HSP90AB1/PPARA/RARA/HMOX1/EPHA2/ARG2/IGF1/ARG1	13
BP	GO:0009130	pyrimidine nucleoside monophosphate biosynthetic process	3/248	16/18800	0.00111844	0.00496604	0.00263864	UCK2/DHODH/TYMS	3
BP	GO:0009263	deoxyribonucleotide biosynthetic process	3/248	16/18800	0.00111844	0.00496604	0.00263864	DTYMK/DCK/TYMS	3
BP	GO:0009265	2'-deoxyribonucleotide biosynthetic process	3/248	16/18800	0.00111844	0.00496604	0.00263864	DTYMK/DCK/TYMS	3
BP	GO:0017014	protein nitrosylation	3/248	16/18800	0.00111844	0.00496604	0.00263864	NOS2/S100A9/ACE	3
BP	GO:0018119	peptidyl-cysteine S-nitrosylation	3/248	16/18800	0.00111844	0.00496604	0.00263864	NOS2/S100A9/ACE	3
BP	GO:0046385	deoxyribose phosphate biosynthetic process	3/248	16/18800	0.00111844	0.00496604	0.00263864	DTYMK/DCK/TYMS	3
BP	GO:0060330	regulation of response to interferon-gamma	3/248	16/18800	0.00111844	0.00496604	0.00263864	HSP90AB1/ARG1/PPARG	3
BP	GO:0060334	regulation of interferon-gamma-mediated signaling pathway	3/248	16/18800	0.00111844	0.00496604	0.00263864	HSP90AB1/ARG1/PPARG	3
BP	GO:0070875	positive regulation of glycogen metabolic process	3/248	16/18800	0.00111844	0.00496604	0.00263864	AKT1/AKT2/IGF1	3
BP	GO:0071391	cellular response to estrogen stimulus	3/248	16/18800	0.00111844	0.00496604	0.00263864	AR/ESR1/RARA	3
BP	GO:0090336	positive regulation of brown fat cell differentiation	3/248	16/18800	0.00111844	0.00496604	0.00263864	PIM1/MAPK14/BMP7	3
BP	GO:0006874	cellular calcium ion homeostasis	15/248	456/18800	0.0011218	0.00496604	0.00263864	VDR/PRKACA/GSTM2/F2/FKBP1A/IL2/ABL1/HEXB/PDPK1/ESR1/CCL5/GSTO1/JAK2/CDK5/TGM2	15
BP	GO:0033280	response to vitamin D	4/248	35/18800	0.00112218	0.00496604	0.00263864	VDR/PIM1/RXRA/BMP7	4
BP	GO:0071398	cellular response to fatty acid	4/248	35/18800	0.00112218	0.00496604	0.00263864	SRC/NR1H4/AKR1C2/AKR1C3	4
BP	GO:1904031	positive regulation of cyclin-dependent protein kinase activity	4/248	35/18800	0.00112218	0.00496604	0.00263864	AKT1/SRC/EGFR/HSP90AB1	4
BP	GO:0009308	amine metabolic process	7/248	121/18800	0.00112662	0.00497542	0.00264363	MAOB/MAOA/SULT1A1/TGFB2/NR1H4/AMD1/GCDH	7
BP	GO:0051209	release of sequestered calcium ion into cytosol	7/248	121/18800	0.00112662	0.00497542	0.00264363	PRKACA/GSTM2/F2/FKBP1A/ABL1/PDPK1/GSTO1	7
BP	GO:0001776	leukocyte homeostasis	6/248	89/18800	0.00115655	0.00510234	0.00271106	AKT1/CASP3/IL2/ABL1/PDE4B/MIF	6
BP	GO:1903364	positive regulation of cellular protein catabolic process	8/248	157/18800	0.00115808	0.00510385	0.00271187	GSK3B/HSP90AA1/AKT1/AURKA/HSPA1A/PTK2/MDM2/PLK1	8
BP	GO:0061614	miRNA transcription	5/248	60/18800	0.00116039	0.00510883	0.00271451	TGFB2/PPARA/RARA/PPARG/PPARD	5
BP	GO:0010811	positive regulation of cell-substrate adhesion	7/248	122/18800	0.00118203	0.00519342	0.00275946	GSK3B/RAC1/KDR/TEK/ABL1/JAK2/CDK6	7
BP	GO:0051283	negative regulation of sequestering of calcium ion	7/248	122/18800	0.00118203	0.00519342	0.00275946	PRKACA/GSTM2/F2/FKBP1A/ABL1/PDPK1/GSTO1	7
BP	GO:0015980	energy derivation by oxidation of organic compounds	12/248	321/18800	0.00119729	0.0052551	0.00279223	GSK3B/AKT1/NOS2/NNT/PYGL/AKT2/ACADM/IGF1/RHOA/CAT/SOD2/PDHB	12
BP	GO:0016241	regulation of macroautophagy	8/248	158/18800	0.00120624	0.00528626	0.00280879	AKT1/PRKACA/KDR/CASP3/HMOX1/RHEB/CDK5/MAPK8	8
BP	GO:0042594	response to starvation	9/248	196/18800	0.00120685	0.00528626	0.00280879	PFKFB1/ALB/PPARA/ACAT1/AKR1C3/MAPK1/ACADM/HSPA8/MAPK8	9
BP	GO:0010613	positive regulation of cardiac muscle hypertrophy	4/248	36/18800	0.00124951	0.00546675	0.00290469	PDE5A/IGF1/PARP1/CDK9	4
BP	GO:1903409	reactive oxygen species biosynthetic process	5/248	61/18800	0.0012506	0.00546675	0.00290469	MAOB/PPARA/ARG2/RHOA/SOD2	5
BP	GO:0032465	regulation of cytokinesis	6/248	91/18800	0.00129801	0.0056449	0.00299935	AURKA/RAB11A/BCL2L1/RHOA/IGF1R/PLK1	6
BP	GO:0070664	negative regulation of leukocyte proliferation	6/248	91/18800	0.00129801	0.0056449	0.00299935	GSTP1/CASP3/IL2/PDE5A/ARG2/ARG1	6
BP	GO:1901019	regulation of calcium ion transmembrane transporter activity	6/248	91/18800	0.00129801	0.0056449	0.00299935	PRKACA/GSTM2/FKBP1A/GSTO1/PDE4B/CDK5	6
BP	GO:0002688	regulation of leukocyte chemotaxis	7/248	124/18800	0.00129923	0.0056449	0.00299935	RAC1/CCL5/DPP4/MAPK1/PTK2/MIF/CYP19A1	7
BP	GO:0007052	mitotic spindle organization	7/248	124/18800	0.00129923	0.0056449	0.00299935	RAN/KIF11/AURKA/RAB11A/HSPA1A/RHOA/PLK1	7
BP	GO:0051282	regulation of sequestering of calcium ion	7/248	124/18800	0.00129923	0.0056449	0.00299935	PRKACA/GSTM2/F2/FKBP1A/ABL1/PDPK1/GSTO1	7
BP	GO:0002544	chronic inflammatory response	3/248	17/18800	0.00134494	0.00580064	0.0030821	CCL5/S100A9/CYP19A1	3
BP	GO:0016114	terpenoid biosynthetic process	3/248	17/18800	0.00134494	0.00580064	0.0030821	FDPS/AKR1C3/LSS	3
BP	GO:0019885	antigen processing and presentation of endogenous peptide antigen via MHC class I	3/248	17/18800	0.00134494	0.00580064	0.0030821	TAP1/B2M/AZGP1	3
BP	GO:0044539	long-chain fatty acid import into cell	3/248	17/18800	0.00134494	0.00580064	0.0030821	AKT1/FABP3/AKT2	3
BP	GO:0051770	positive regulation of nitric-oxide synthase biosynthetic process	3/248	17/18800	0.00134494	0.00580064	0.0030821	KDR/STAT1/JAK2	3
BP	GO:0055119	relaxation of cardiac muscle	3/248	17/18800	0.00134494	0.00580064	0.0030821	GSTM2/PDE5A/PDE4B	3
BP	GO:0071732	cellular response to nitric oxide	3/248	17/18800	0.00134494	0.00580064	0.0030821	MMP3/CDK2/DPEP1	3
BP	GO:0060393	regulation of pathway-restricted SMAD protein phosphorylation	5/248	62/18800	0.00134588	0.00580064	0.0030821	TGFB2/PPARG/CSNK2B/BMP7/TGFBR2	5
BP	GO:0051251	positive regulation of lymphocyte activation	13/248	371/18800	0.00135919	0.00585216	0.00310947	AKT1/SRC/IL2/CCL5/RARA/DPP4/JAK2/IGF1/PNP/RHOA/B2M/MIF/TGFBR2	13
BP	GO:0050868	negative regulation of T cell activation	7/248	125/18800	0.00136115	0.00585471	0.00311083	CASP3/IL2/LGALS3/PDE5A/ARG2/CTSG/ARG1	7
BP	GO:0032436	positive regulation of proteasomal ubiquitin-dependent protein catabolic process	6/248	92/18800	0.00137352	0.005902	0.00313596	GSK3B/AKT1/AURKA/HSPA1A/MDM2/PLK1	6
BP	GO:0010923	negative regulation of phosphatase activity	4/248	37/18800	0.00138661	0.00592862	0.0031501	GSK3B/FKBP1A/TGFB2/LGALS3	4
BP	GO:0014742	positive regulation of muscle hypertrophy	4/248	37/18800	0.00138661	0.00592862	0.0031501	PDE5A/IGF1/PARP1/CDK9	4
BP	GO:0045454	cell redox homeostasis	4/248	37/18800	0.00138661	0.00592862	0.0031501	GSR/NOS2/NQO1/NOS3	4
BP	GO:0046621	negative regulation of organ growth	4/248	37/18800	0.00138661	0.00592862	0.0031501	RBP4/G6PD/PPARA/TGFBR2	4
BP	GO:0070873	regulation of glycogen metabolic process	4/248	37/18800	0.00138661	0.00592862	0.0031501	GSK3B/AKT1/AKT2/IGF1	4
BP	GO:0034329	cell junction assembly	14/248	420/18800	0.00144034	0.00615223	0.00326891	PRKACA/RAC1/KDR/SRC/TEK/ABL1/NR1H4/EPHA2/PTK2/ACE/RHOA/CDK5/ERBB4/CTNNA1	14
BP	GO:0070542	response to fatty acid	5/248	63/18800	0.00144641	0.00617202	0.00327943	SRC/NR1H4/AKR1C2/AKR1C3/CAT	5
BP	GO:0034767	positive regulation of ion transmembrane transport	8/248	163/18800	0.00147157	0.00627314	0.00333315	GSTM2/F2/ABL1/G6PD/PDPK1/CTSS/GSTO1/CDK5	8
BP	GO:0019722	calcium-mediated signaling	9/248	202/18800	0.00148759	0.00633515	0.0033661	GSK3B/PRKACA/GSTM2/KDR/HINT1/SELE/PDPK1/GSTO1/IGF1	9
BP	GO:0016311	dephosphorylation	14/248	422/18800	0.00150572	0.00640603	0.00340377	GSK3B/PFKFB1/SRC/FKBP1A/TGFB2/HSP90AB1/LGALS3/JAK2/IMPA1/ACP3/CSNK2B/EPHX2/DUSP6/PPIA	14
BP	GO:0043010	camera-type eye development	12/248	330/18800	0.00151297	0.00643048	0.00341676	RARG/KDR/RBP4/IMPDH2/BIRC7/TGFB2/THRB/EGFR/RARA/EPHA2/BMP7/TGFBR2	12
BP	GO:0001990	regulation of systemic arterial blood pressure by hormone	4/248	38/18800	0.00153386	0.00650289	0.00345523	ACE/CTSG/RHOA/NOS3	4
BP	GO:0060416	response to growth hormone	4/248	38/18800	0.00153386	0.00650289	0.00345523	AKT1/PIK3R1/JAK2/PTK2	4
BP	GO:0001657	ureteric bud development	6/248	94/18800	0.00153454	0.00650289	0.00345523	RARB/RARA/ARG2/CAT/FGFR2/BMP7	6
BP	GO:0051208	sequestering of calcium ion	7/248	128/18800	0.00156082	0.00660772	0.00351093	PRKACA/GSTM2/F2/FKBP1A/ABL1/PDPK1/GSTO1	7
BP	GO:0010759	positive regulation of macrophage chemotaxis	3/248	18/18800	0.00159829	0.00670688	0.00356362	CCL5/MAPK1/PTK2	3
BP	GO:0030540	female genitalia development	3/248	18/18800	0.00159829	0.00670688	0.00356362	RBP4/ESR1/CYP19A1	3
BP	GO:0043173	nucleotide salvage	3/248	18/18800	0.00159829	0.00670688	0.00356362	UCK2/DCK/APRT	3
BP	GO:0046040	IMP metabolic process	3/248	18/18800	0.00159829	0.00670688	0.00356362	ATIC/APRT/PNP	3
BP	GO:0060391	positive regulation of SMAD protein signal transduction	3/248	18/18800	0.00159829	0.00670688	0.00356362	JAK2/PPARG/PARP1	3
BP	GO:0060644	mammary gland epithelial cell differentiation	3/248	18/18800	0.00159829	0.00670688	0.00356362	AKT1/AKT2/ERBB4	3
BP	GO:0097284	hepatocyte apoptotic process	3/248	18/18800	0.00159829	0.00670688	0.00356362	BCL2L1/PPARA/IGF1R	3
BP	GO:0140354	lipid import into cell	3/248	18/18800	0.00159829	0.00670688	0.00356362	AKT1/FABP3/AKT2	3
BP	GO:2000641	regulation of early endosome to late endosome transport	3/248	18/18800	0.00159829	0.00670688	0.00356362	SRC/MAP2K1/MAPK1	3
BP	GO:0003073	regulation of systemic arterial blood pressure	6/248	95/18800	0.00162025	0.00677259	0.00359853	AR/ACE/CTSG/RHOA/NOS3/SOD2	6
BP	GO:0043648	dicarboxylic acid metabolic process	6/248	95/18800	0.00162025	0.00677259	0.00359853	DHFR/OAT/ME2/ATIC/NR1H4/MTHFD1	6
BP	GO:0072163	mesonephric epithelium development	6/248	95/18800	0.00162025	0.00677259	0.00359853	RARB/RARA/ARG2/CAT/FGFR2/BMP7	6
BP	GO:0072164	mesonephric tubule development	6/248	95/18800	0.00162025	0.00677259	0.00359853	RARB/RARA/ARG2/CAT/FGFR2/BMP7	6
BP	GO:0001654	eye development	13/248	379/18800	0.00164282	0.00686023	0.0036451	RARG/KDR/RBP4/IMPDH2/BIRC7/TGFB2/THRB/EGFR/RARB/RARA/EPHA2/BMP7/TGFBR2	13
BP	GO:0031349	positive regulation of defense response	11/248	289/18800	0.0016485	0.00687727	0.00365415	HSP90AA1/CASP1/MMP12/SRC/IL2/CCL5/JAK2/S100A9/ACE/ARG1/FABP4	11
BP	GO:0071453	cellular response to oxygen levels	8/248	166/18800	0.00165174	0.00688413	0.0036578	AKT1/SRC/RORA/HMOX1/PPARG/MDM2/BMP7/PPARD	8
BP	GO:0002260	lymphocyte homeostasis	5/248	65/18800	0.00166392	0.00690807	0.00367052	AKT1/CASP3/IL2/ABL1/MIF	5
BP	GO:0014823	response to activity	5/248	65/18800	0.00166392	0.00690807	0.00367052	HADH/MMP2/CAT/SOD2/PPARD	5
BP	GO:0031343	positive regulation of cell killing	5/248	65/18800	0.00166392	0.00690807	0.00367052	NOS2/ARG1/B2M/MAPK8/AZGP1	5
BP	GO:0072577	endothelial cell apoptotic process	5/248	65/18800	0.00166392	0.00690807	0.00367052	KDR/TEK/ABL1/PDPK1/AKR1C3	5
BP	GO:0009187	cyclic nucleotide metabolic process	4/248	39/18800	0.00169166	0.00700295	0.00372093	RORA/PDE5A/PDE4B/EPHA2	4
BP	GO:0032885	regulation of polysaccharide biosynthetic process	4/248	39/18800	0.00169166	0.00700295	0.00372093	GSK3B/AKT1/AKT2/IGF1	4
BP	GO:0045923	positive regulation of fatty acid metabolic process	4/248	39/18800	0.00169166	0.00700295	0.00372093	PPARA/AKT2/PPARG/PPARD	4
BP	GO:0042476	odontogenesis	7/248	130/18800	0.00170612	0.007056	0.00374912	SRC/TGFB2/PPARA/RHOA/CTNNA1/FGFR2/BMP7	7
BP	GO:0002700	regulation of production of molecular mediator of immune response	8/248	167/18800	0.00171553	0.00708812	0.00376619	RBP4/TGFB2/KIT/IL2/HMOX1/ARG1/B2M/MIF	8
BP	GO:0060389	pathway-restricted SMAD protein phosphorylation	5/248	66/18800	0.00178124	0.00735109	0.00390591	TGFB2/PPARG/CSNK2B/BMP7/TGFBR2	5
BP	GO:0001909	leukocyte mediated cytotoxicity	7/248	131/18800	0.0017826	0.00735109	0.00390591	F2/NOS2/CTSG/ARG1/TREM1/B2M/AZGP1	7
BP	GO:0150063	visual system development	13/248	383/18800	0.00180206	0.00740489	0.0039345	RARG/KDR/RBP4/IMPDH2/BIRC7/TGFB2/THRB/EGFR/RARB/RARA/EPHA2/BMP7/TGFBR2	13
BP	GO:0008593	regulation of Notch signaling pathway	6/248	97/18800	0.00180254	0.00740489	0.0039345	AKT1/SRC/TGFB2/KIT/NOS3/BMP7	6
BP	GO:0032642	regulation of chemokine production	6/248	97/18800	0.00180254	0.00740489	0.0039345	GSTP1/NR1H4/HMOX1/EPHA2/ARG2/MIF	6
BP	GO:0044264	cellular polysaccharide metabolic process	6/248	97/18800	0.00180254	0.00740489	0.0039345	GSK3B/AKT1/PYGL/AKT2/ACADM/IGF1	6
BP	GO:0045637	regulation of myeloid cell differentiation	9/248	208/18800	0.00181862	0.00746382	0.00396581	H4C15/RARG/MAPK14/PIK3R1/STAT1/RARA/HSPA1A/B2M/CDK6	9
BP	GO:0021587	cerebellum morphogenesis	4/248	40/18800	0.00186038	0.00762793	0.004053	RORA/MAP2K1/ABL1/CDK5	4
BP	GO:0002483	antigen processing and presentation of endogenous peptide antigen	3/248	19/18800	0.00187959	0.00764828	0.00406382	TAP1/B2M/AZGP1	3
BP	GO:0006144	purine nucleobase metabolic process	3/248	19/18800	0.00187959	0.00764828	0.00406382	GMPR2/APRT/ACP3	3
BP	GO:0010885	regulation of cholesterol storage	3/248	19/18800	0.00187959	0.00764828	0.00406382	PPARA/PPARG/PPARD	3
BP	GO:0051900	regulation of mitochondrial depolarization	3/248	19/18800	0.00187959	0.00764828	0.00406382	KDR/SRC/PARP1	3
BP	GO:0055093	response to hyperoxia	3/248	19/18800	0.00187959	0.00764828	0.00406382	MMP2/CAT/SOD2	3
BP	GO:0060749	mammary gland alveolus development	3/248	19/18800	0.00187959	0.00764828	0.00406382	AR/ESR1/ERBB4	3
BP	GO:0061377	mammary gland lobule development	3/248	19/18800	0.00187959	0.00764828	0.00406382	AR/ESR1/ERBB4	3
BP	GO:1902170	cellular response to reactive nitrogen species	3/248	19/18800	0.00187959	0.00764828	0.00406382	MMP3/CDK2/DPEP1	3
BP	GO:0000079	regulation of cyclin-dependent protein serine/threonine kinase activity	6/248	98/18800	0.00189931	0.00769213	0.00408712	AKT1/CASP3/SRC/KAT2B/EGFR/PLK1	6
BP	GO:0002718	regulation of cytokine production involved in immune response	6/248	98/18800	0.00189931	0.00769213	0.00408712	TGFB2/KIT/HMOX1/ARG1/B2M/MIF	6
BP	GO:0006721	terpenoid metabolic process	6/248	98/18800	0.00189931	0.00769213	0.00408712	AKR1B1/RBP4/FDPS/AKR1C3/LSS/PPARD	6
BP	GO:0021549	cerebellum development	6/248	98/18800	0.00189931	0.00769213	0.00408712	RORA/ATIC/MAP2K1/ABL1/IGF1R/CDK5	6
BP	GO:0060349	bone morphogenesis	6/248	98/18800	0.00189931	0.00769213	0.00408712	RARG/RARB/RARA/MMP13/FGFR2/TGFBR2	6
BP	GO:0033692	cellular polysaccharide biosynthetic process	5/248	67/18800	0.00190452	0.0076987	0.00409061	GSK3B/AKT1/AKT2/ACADM/IGF1	5
BP	GO:0046637	regulation of alpha-beta T cell differentiation	5/248	67/18800	0.00190452	0.0076987	0.00409061	IL2/RARA/PNP/RHOA/TGFBR2	5
BP	GO:0017038	protein import	9/248	210/18800	0.00194121	0.00783963	0.00416549	HSP90AA1/AKT1/RAN/MAPK14/MMP12/PIK3R1/HSP90AB1/JAK2/HSPA8	9
BP	GO:0031346	positive regulation of cell projection organization	12/248	341/18800	0.00198911	0.00802554	0.00426427	HRAS/GSK3B/RAC1/SRC/RAB11A/MAP2K1/KIT/ABL1/PIK3R1/S100A9/IGF1R/BMP7	12
BP	GO:0001823	mesonephros development	6/248	99/18800	0.00199997	0.0080618	0.00428354	RARB/RARA/ARG2/CAT/FGFR2/BMP7	6
BP	GO:0043467	regulation of generation of precursor metabolites and energy	7/248	134/18800	0.00202812	0.00815994	0.00433568	GSK3B/AKT1/NOS2/PPARA/AKT2/IGF1/RHOA	7
BP	GO:1903052	positive regulation of proteolysis involved in cellular protein catabolic process	7/248	134/18800	0.00202812	0.00815994	0.00433568	GSK3B/AKT1/AURKA/HSPA1A/PTK2/MDM2/PLK1	7
BP	GO:0033574	response to testosterone	4/248	41/18800	0.00204041	0.00819288	0.00435319	AR/MTAP/NQO1/IGF1R	4
BP	GO:1902742	apoptotic process involved in development	4/248	41/18800	0.00204041	0.00819288	0.00435319	VDR/TGFB2/CHEK1/BMP7	4
BP	GO:0010720	positive regulation of cell development	11/248	297/18800	0.00204202	0.00819288	0.00435319	RAC1/MME/AURKA/RAB11A/MAP2K1/KIT/ABL1/PDE5A/RHEB/ACE/TGM2	11
BP	GO:0048880	sensory system development	13/248	389/18800	0.00206471	0.00827619	0.00439745	RARG/KDR/RBP4/IMPDH2/BIRC7/TGFB2/THRB/EGFR/RARB/RARA/EPHA2/BMP7/TGFBR2	13
BP	GO:0007281	germ cell development	11/248	299/18800	0.00215149	0.008616	0.00457801	AKT1/PRKACA/RAN/AURKA/SRC/BCL2L1/KIT/HEXB/RARA/PDE5A/IGF1	11
BP	GO:0046635	positive regulation of alpha-beta T cell activation	5/248	69/18800	0.00216963	0.00867245	0.004608	RARA/JAK2/PNP/RHOA/TGFBR2	5
BP	GO:0090307	mitotic spindle assembly	5/248	69/18800	0.00216963	0.00867245	0.004608	KIF11/RAB11A/HSPA1A/RHOA/PLK1	5
BP	GO:0010310	regulation of hydrogen peroxide metabolic process	3/248	20/18800	0.00218988	0.00868174	0.00461294	RAC1/MMP3/SOD2	3
BP	GO:0031998	regulation of fatty acid beta-oxidation	3/248	20/18800	0.00218988	0.00868174	0.00461294	AKT1/PPARA/AKT2	3
BP	GO:0043651	linoleic acid metabolic process	3/248	20/18800	0.00218988	0.00868174	0.00461294	GSTP1/GSTA1/GSTM2	3
BP	GO:0061050	regulation of cell growth involved in cardiac muscle cell development	3/248	20/18800	0.00218988	0.00868174	0.00461294	G6PD/PPARA/IGF1	3
BP	GO:0071379	cellular response to prostaglandin stimulus	3/248	20/18800	0.00218988	0.00868174	0.00461294	AKT1/AKR1C2/AKR1C3	3
BP	GO:0090201	negative regulation of release of cytochrome c from mitochondria	3/248	20/18800	0.00218988	0.00868174	0.00461294	AKT1/BCL2L1/IGF1	3
BP	GO:1902176	negative regulation of oxidative stress-induced intrinsic apoptotic signaling pathway	3/248	20/18800	0.00218988	0.00868174	0.00461294	AKT1/SOD2/PPIA	3
BP	GO:2000010	positive regulation of protein localization to cell surface	3/248	20/18800	0.00218988	0.00868174	0.00461294	AKT1/HSP90AB1/ERBB4	3
BP	GO:0045765	regulation of angiogenesis	12/248	345/18800	0.00219013	0.00868174	0.00461294	WARS1/KDR/TGFB2/TEK/ABL1/PDPK1/STAT1/HMOX1/EPHA2/PPARG/NOS3/TGFBR2	12
BP	GO:0045667	regulation of osteoblast differentiation	7/248	136/18800	0.0022058	0.00873577	0.00464165	PRKACA/PTK2/IGF1/PPARG/CDK6/FGFR2/BMP7	7
BP	GO:0051047	positive regulation of secretion	11/248	300/18800	0.00220799	0.00873641	0.00464198	RBP4/TGFB2/NR1H4/JAK2/IGF1/PPARG/CDK5/MIF/PPARD/PPIA/CYP19A1	11
BP	GO:0010950	positive regulation of endopeptidase activity	8/248	174/18800	0.00221852	0.00876193	0.00465554	DAPK1/APAF1/CASP1/JAK2/S100A9/RHOA/PPARG/CTSD	8
BP	GO:0042770	signal transduction in response to DNA damage	8/248	174/18800	0.00221852	0.00876193	0.00465554	MAPK14/DDX39B/CDK2/ABL1/CHEK1/MDM2/MIF/PLK1	8
BP	GO:0045022	early endosome to late endosome transport	4/248	42/18800	0.00223213	0.00876734	0.00465842	EEA1/SRC/MAP2K1/MAPK1	4
BP	GO:0051602	response to electrical stimulus	4/248	42/18800	0.00223213	0.00876734	0.00465842	SRC/MMP2/NQO1/SOD2	4
BP	GO:0060412	ventricular septum morphogenesis	4/248	42/18800	0.00223213	0.00876734	0.00465842	TGFB2/NOS3/FGFR2/TGFBR2	4
BP	GO:0060964	regulation of miRNA-mediated gene silencing	4/248	42/18800	0.00223213	0.00876734	0.00465842	MAP2K1/EGFR/ESR1/PPARG	4
BP	GO:1900371	regulation of purine nucleotide biosynthetic process	4/248	42/18800	0.00223213	0.00876734	0.00465842	NOS2/PPARA/PARP1/NOS3	4
BP	GO:1904706	negative regulation of vascular associated smooth muscle cell proliferation	4/248	42/18800	0.00223213	0.00876734	0.00465842	HMOX1/RHOA/PPARG/SOD2	4
BP	GO:0060485	mesenchyme development	11/248	301/18800	0.00226569	0.00889102	0.00472413	GSK3B/TGFB2/FGFR1/STAT1/MAPK1/ERBB4/NOS3/MDM2/FGFR2/BMP7/TGFBR2	11
BP	GO:0032890	regulation of organic acid transport	5/248	70/18800	0.00231181	0.00906374	0.00481591	AKT1/PPARA/FABP3/AKT2/MIF	5
BP	GO:0035710	CD4-positive, alpha-beta T cell activation	6/248	102/18800	0.00232623	0.00911196	0.00484153	RORA/IL2/RARA/CTSL/ARG2/TGFBR2	6
BP	GO:2000241	regulation of reproductive process	8/248	176/18800	0.00238164	0.0093205	0.00495233	AURKA/AR/SRC/ESR1/PDE5A/IGF1/ARHGDIB/BMP7	8
BP	GO:0006775	fat-soluble vitamin metabolic process	4/248	43/18800	0.00243591	0.00948967	0.00504222	TTPA/CBR1/GC/PPARD	4
BP	GO:0014075	response to amine	4/248	43/18800	0.00243591	0.00948967	0.00504222	TRDMT1/JAK2/ARG1/NQO1	4
BP	GO:0021575	hindbrain morphogenesis	4/248	43/18800	0.00243591	0.00948967	0.00504222	RORA/MAP2K1/ABL1/CDK5	4
BP	GO:0030808	regulation of nucleotide biosynthetic process	4/248	43/18800	0.00243591	0.00948967	0.00504222	NOS2/PPARA/PARP1/NOS3	4
BP	GO:0071364	cellular response to epidermal growth factor stimulus	4/248	43/18800	0.00243591	0.00948967	0.00504222	AKT1/EGFR/PDPK1/ERBB4	4
BP	GO:0042102	positive regulation of T cell proliferation	6/248	103/18800	0.00244342	0.0095103	0.00505318	IL2/CCL5/JAK2/IGF1/PNP/TGFBR2	6
BP	GO:0050818	regulation of coagulation	5/248	71/18800	0.00246066	0.00956875	0.00508423	PROCR/F2/PLAU/NOS3/ANXA5	5
BP	GO:0045861	negative regulation of proteolysis	12/248	350/18800	0.0024645	0.00957501	0.00508756	AKT1/F2/SRC/RAF1/CTSB/BIRC7/HSP90AB1/DPEP1/MMP9/XIAP/SERPINA1/CDK5	12
BP	GO:0055076	transition metal ion homeostasis	7/248	139/18800	0.00249459	0.00968314	0.00514502	LCN2/XIAP/HMOX1/S100A9/B2M/SOD2/ATOX1	7
BP	GO:0002831	regulation of response to biotic stimulus	12/248	351/18800	0.0025226	0.00975948	0.00518558	DAPK1/HSP90AA1/MMP12/SRC/HSP90AB1/STAT1/CCL5/XIAP/ARG2/ARG1/PPARG/MIF	12
BP	GO:1901342	regulation of vasculature development	12/248	351/18800	0.0025226	0.00975948	0.00518558	WARS1/KDR/TGFB2/TEK/ABL1/PDPK1/STAT1/HMOX1/EPHA2/PPARG/NOS3/TGFBR2	12
BP	GO:0009070	serine family amino acid biosynthetic process	3/248	21/18800	0.00253015	0.00975948	0.00518558	DHFR/AGXT/MTHFD1	3
BP	GO:0009083	branched-chain amino acid catabolic process	3/248	21/18800	0.00253015	0.00975948	0.00518558	IVD/BCAT2/ACAT1	3
BP	GO:0010878	cholesterol storage	3/248	21/18800	0.00253015	0.00975948	0.00518558	PPARA/PPARG/PPARD	3
BP	GO:0045056	transcytosis	3/248	21/18800	0.00253015	0.00975948	0.00518558	SRC/RAB11A/IGF1R	3
BP	GO:0071731	response to nitric oxide	3/248	21/18800	0.00253015	0.00975948	0.00518558	MMP3/CDK2/DPEP1	3
BP	GO:0019218	regulation of steroid metabolic process	6/248	104/18800	0.00256499	0.00988499	0.00525227	RORA/KIT/NR1H4/AKR1C3/IGF1R/EPHX2	6
BP	GO:0007272	ensheathment of neurons	7/248	140/18800	0.00259704	0.00999059	0.00530838	AKT1/RARG/HEXB/RARA/AKT2/TYMP/PPARD	7
BP	GO:0008366	axon ensheathment	7/248	140/18800	0.00259704	0.00999059	0.00530838	AKT1/RARG/HEXB/RARA/AKT2/TYMP/PPARD	7
BP	GO:0001736	establishment of planar polarity	5/248	72/18800	0.00261635	0.0100469	0.00533829	RAC1/ABL1/PLEKHA4/RHOA/ERBB4	5
BP	GO:0007164	establishment of tissue polarity	5/248	72/18800	0.00261635	0.0100469	0.00533829	RAC1/ABL1/PLEKHA4/RHOA/ERBB4	5
BP	GO:0008361	regulation of cell size	8/248	179/18800	0.0026438	0.0101209	0.00537764	GSK3B/RAC1/RARG/RAB11A/ABL1/HSP90AB1/RHOA/CDK5	8
BP	GO:0030073	insulin secretion	8/248	179/18800	0.0026438	0.0101209	0.00537764	HADH/RBP4/RAF1/NOS2/NR1H4/CCL5/JAK2/PPARD	8
BP	GO:0043409	negative regulation of MAPK cascade	8/248	179/18800	0.0026438	0.0101209	0.00537764	GSTP1/HMGCR/ABL1/IGF1R/PPARG/BMP7/DUSP6/PPIA	8
BP	GO:0045981	positive regulation of nucleotide metabolic process	4/248	44/18800	0.00265212	0.0101209	0.00537764	NOS2/PPARA/IGF1/NOS3	4
BP	GO:0060147	regulation of post-transcriptional gene silencing	4/248	44/18800	0.00265212	0.0101209	0.00537764	MAP2K1/EGFR/ESR1/PPARG	4
BP	GO:1900368	regulation of post-transcriptional gene silencing by RNA	4/248	44/18800	0.00265212	0.0101209	0.00537764	MAP2K1/EGFR/ESR1/PPARG	4
BP	GO:1900544	positive regulation of purine nucleotide metabolic process	4/248	44/18800	0.00265212	0.0101209	0.00537764	NOS2/PPARA/IGF1/NOS3	4
BP	GO:0003018	vascular process in circulatory system	10/248	263/18800	0.00267137	0.0101763	0.00540705	SRC/TEK/ABL1/ACE/MMP2/RHOA/NOS3/SOD2/FABP5/PPARD	10
BP	GO:0051054	positive regulation of DNA metabolic process	10/248	263/18800	0.00267137	0.0101763	0.00540705	HSP90AA1/AKT1/SRC/IL2/EGFR/CDK2/HSP90AB1/MAPK1/IGF1R/PARP1	10
BP	GO:0006576	cellular biogenic amine metabolic process	6/248	105/18800	0.00269105	0.010195	0.00541697	MAOB/MAOA/SULT1A1/TGFB2/AMD1/GCDH	6
BP	GO:0046425	regulation of receptor signaling pathway via JAK-STAT	6/248	105/18800	0.00269105	0.010195	0.00541697	F2/KIT/CCL5/JAK2/CDK5/ERBB4	6
BP	GO:0071868	cellular response to monoamine stimulus	6/248	105/18800	0.00269105	0.010195	0.00541697	GSK3B/PRKACA/ABL1/PDE4B/MAPK1/TGM2	6
BP	GO:0071870	cellular response to catecholamine stimulus	6/248	105/18800	0.00269105	0.010195	0.00541697	GSK3B/PRKACA/ABL1/PDE4B/MAPK1/TGM2	6
BP	GO:0034763	negative regulation of transmembrane transport	7/248	141/18800	0.0027027	0.010195	0.00541697	AKT1/GSTM2/MMP9/GSTO1/AKT2/ACE/FABP5	7
BP	GO:0035296	regulation of tube diameter	7/248	141/18800	0.0027027	0.010195	0.00541697	ABL1/ACE/MMP2/RHOA/NOS3/SOD2/PPARD	7
BP	GO:0046328	regulation of JNK cascade	7/248	141/18800	0.0027027	0.010195	0.00541697	HRAS/GSTP1/RAP2A/BIRC7/EGFR/XIAP/IGF1R	7
BP	GO:0050671	positive regulation of lymphocyte proliferation	7/248	141/18800	0.0027027	0.010195	0.00541697	IL2/CCL5/JAK2/IGF1/PNP/MIF/TGFBR2	7
BP	GO:0097746	blood vessel diameter maintenance	7/248	141/18800	0.0027027	0.010195	0.00541697	ABL1/ACE/MMP2/RHOA/NOS3/SOD2/PPARD	7
BP	GO:0098727	maintenance of cell number	7/248	141/18800	0.0027027	0.010195	0.00541697	EIF4E/RAF1/KIT/IGF1/PADI4/BMP7/DDX6	7
BP	GO:0006913	nucleocytoplasmic transport	11/248	308/18800	0.00270474	0.010195	0.00541697	GSK3B/AKT1/PRKACA/RAN/MAPK14/MMP12/DDX39B/PIK3R1/HSP90AB1/JAK2/CDK5	11
BP	GO:0051169	nuclear transport	11/248	308/18800	0.00270474	0.010195	0.00541697	GSK3B/AKT1/PRKACA/RAN/MAPK14/MMP12/DDX39B/PIK3R1/HSP90AB1/JAK2/CDK5	11
BP	GO:0007611	learning or memory	10/248	264/18800	0.00274518	0.0103383	0.00549315	MME/HMGCR/CASP3/KIT/EGFR/ABL1/THRA/MAPK1/CDK5/B2M	10
BP	GO:0023061	signal release	14/248	451/18800	0.00276852	0.0104171	0.00553499	MAOB/GSK3B/HADH/RBP4/RAF1/NOS2/NR1H4/CCL5/JAK2/PPARG/CDK5/MIF/PPARD/CYP19A1	14
BP	GO:0003281	ventricular septum development	5/248	73/18800	0.00277906	0.0104476	0.00555121	TGFB2/NOS3/MDM2/FGFR2/TGFBR2	5
BP	GO:0010212	response to ionizing radiation	7/248	142/18800	0.00281163	0.0105516	0.00560647	HRAS/MAPK14/CASP3/BCL2L1/PARP1/SOD2/MDM2	7
BP	GO:0035150	regulation of tube size	7/248	142/18800	0.00281163	0.0105516	0.00560647	ABL1/ACE/MMP2/RHOA/NOS3/SOD2/PPARD	7
BP	GO:0003279	cardiac septum development	6/248	106/18800	0.00282169	0.0105709	0.00561672	TGFB2/NOS3/MDM2/FGFR2/BMP7/TGFBR2	6
BP	GO:0051341	regulation of oxidoreductase activity	6/248	106/18800	0.00282169	0.0105709	0.00561672	VDR/AKT1/DHFR/RFK/EGFR/ABL1	6
BP	GO:0010639	negative regulation of organelle organization	12/248	356/18800	0.00283012	0.0105863	0.00562493	AKT1/SRC/KAT2B/BCL2L1/PIK3R1/HSPA1A/CHEK1/IGF1/PPARG/PARP1/BMP7/PLK1	12
BP	GO:0010721	negative regulation of cell development	8/248	181/18800	0.00283075	0.0105863	0.00562493	GSK3B/TTPA/F2/IGF1/CDK5/B2M/CTNNA1/BMP7	8
BP	GO:0032881	regulation of polysaccharide metabolic process	4/248	45/18800	0.00288114	0.0107105	0.0056909	GSK3B/AKT1/AKT2/IGF1	4
BP	GO:0046006	regulation of activated T cell proliferation	4/248	45/18800	0.00288114	0.0107105	0.0056909	CASP3/IL2/IGF1/ARG1	4
BP	GO:0048538	thymus development	4/248	45/18800	0.00288114	0.0107105	0.0056909	RAF1/MAP2K1/ABL1/MAPK1	4
BP	GO:0098927	vesicle-mediated transport between endosomal compartments	4/248	45/18800	0.00288114	0.0107105	0.0056909	EEA1/SRC/MAP2K1/MAPK1	4
BP	GO:0010881	regulation of cardiac muscle contraction by regulation of the release of sequestered calcium ion	3/248	22/18800	0.00290133	0.0107105	0.0056909	PRKACA/GSTM2/GSTO1	3
BP	GO:0010888	negative regulation of lipid storage	3/248	22/18800	0.00290133	0.0107105	0.0056909	PPARA/PPARG/PPARD	3
BP	GO:0016137	glycoside metabolic process	3/248	22/18800	0.00290133	0.0107105	0.0056909	AKR1B1/AKR1C2/AKR1C3	3
BP	GO:0035357	peroxisome proliferator activated receptor signaling pathway	3/248	22/18800	0.00290133	0.0107105	0.0056909	RXRA/PPARG/FABP5	3
BP	GO:0060445	branching involved in salivary gland morphogenesis	3/248	22/18800	0.00290133	0.0107105	0.0056909	TGM2/FGFR2/BMP7	3
BP	GO:0060487	lung epithelial cell differentiation	3/248	22/18800	0.00290133	0.0107105	0.0056909	LTA4H/THRB/THRA	3
BP	GO:0060713	labyrinthine layer morphogenesis	3/248	22/18800	0.00290133	0.0107105	0.0056909	ST14/FGFR2/BMP7	3
BP	GO:0071305	cellular response to vitamin D	3/248	22/18800	0.00290133	0.0107105	0.0056909	VDR/PIM1/RXRA	3
BP	GO:0090335	regulation of brown fat cell differentiation	3/248	22/18800	0.00290133	0.0107105	0.0056909	PIM1/MAPK14/BMP7	3
BP	GO:1902644	tertiary alcohol metabolic process	3/248	22/18800	0.00290133	0.0107105	0.0056909	AKR1B1/AKR1C2/AKR1C3	3
BP	GO:1903798	regulation of production of miRNAs involved in gene silencing by miRNA	3/248	22/18800	0.00290133	0.0107105	0.0056909	MAP2K1/EGFR/ESR1	3
BP	GO:0030010	establishment of cell polarity	7/248	143/18800	0.0029239	0.0107535	0.00571376	GSK3B/HSP90AA1/HSP90AB1/PTK2/RHOA/IGF1R/PLK1	7
BP	GO:0032946	positive regulation of mononuclear cell proliferation	7/248	143/18800	0.0029239	0.0107535	0.00571376	IL2/CCL5/JAK2/IGF1/PNP/MIF/TGFBR2	7
BP	GO:0046165	alcohol biosynthetic process	7/248	143/18800	0.0029239	0.0107535	0.00571376	SPR/DHFR/HMGCR/G6PD/FDPS/IMPA1/LSS	7
BP	GO:0071456	cellular response to hypoxia	7/248	143/18800	0.0029239	0.0107535	0.00571376	SRC/RORA/HMOX1/PPARG/MDM2/BMP7/PPARD	7
BP	GO:0032640	tumor necrosis factor production	8/248	182/18800	0.00292801	0.0107535	0.00571376	GSTP1/PIK3R1/NR1H4/RARA/JAK2/ARG2/IGF1/MIF	8
BP	GO:0032680	regulation of tumor necrosis factor production	8/248	182/18800	0.00292801	0.0107535	0.00571376	GSTP1/PIK3R1/NR1H4/RARA/JAK2/ARG2/IGF1/MIF	8
BP	GO:0000271	polysaccharide biosynthetic process	5/248	74/18800	0.00294896	0.0108213	0.00574975	GSK3B/AKT1/AKT2/ACADM/IGF1	5
BP	GO:0022037	metencephalon development	6/248	107/18800	0.00295703	0.0108416	0.00576056	RORA/ATIC/MAP2K1/ABL1/IGF1R/CDK5	6
BP	GO:0048469	cell maturation	8/248	183/18800	0.00302785	0.0110918	0.00589349	AKR1B1/PRKACA/AURKA/KDR/G6PD/PGR/TYMS/PPARG	8
BP	GO:0030177	positive regulation of Wnt signaling pathway	7/248	144/18800	0.00303957	0.0111158	0.00590624	SRC/EGFR/ABL1/XIAP/PLEKHA4/FGFR2/CSNK1G2	7
BP	GO:0033135	regulation of peptidyl-serine phosphorylation	7/248	144/18800	0.00303957	0.0111158	0.00590624	HSP90AA1/AKT1/RAF1/EGFR/HSP90AB1/BRAF/MIF	7
BP	GO:0050920	regulation of chemotaxis	9/248	225/18800	0.00308564	0.0112747	0.00599065	RAC1/KDR/FGFR1/CCL5/DPP4/MAPK1/PTK2/MIF/CYP19A1	9
BP	GO:0005976	polysaccharide metabolic process	6/248	108/18800	0.00309717	0.011288	0.00599773	GSK3B/AKT1/PYGL/AKT2/ACADM/IGF1	6
BP	GO:0071867	response to monoamine	6/248	108/18800	0.00309717	0.011288	0.00599773	GSK3B/PRKACA/ABL1/PDE4B/MAPK1/TGM2	6
BP	GO:0071869	response to catecholamine	6/248	108/18800	0.00309717	0.011288	0.00599773	GSK3B/PRKACA/ABL1/PDE4B/MAPK1/TGM2	6
BP	GO:0002443	leukocyte mediated immunity	14/248	457/18800	0.00311639	0.0113161	0.00601267	F2/NOS2/KIT/IL2/PDPK1/HMOX1/ACE/CTSG/ARG1/C1S/TREM1/B2M/C1R/AZGP1	14
BP	GO:0042398	cellular modified amino acid biosynthetic process	4/248	46/18800	0.00312332	0.0113161	0.00601267	DHFR/ATIC/ACADM/MTHFD1	4
BP	GO:0046677	response to antibiotic	4/248	46/18800	0.00312332	0.0113161	0.00601267	HSP90AA1/CASP3/JAK2/MDM2	4
BP	GO:0048806	genitalia development	4/248	46/18800	0.00312332	0.0113161	0.00601267	RBP4/AR/ESR1/CYP19A1	4
BP	GO:0060966	regulation of gene silencing by RNA	4/248	46/18800	0.00312332	0.0113161	0.00601267	MAP2K1/EGFR/ESR1/PPARG	4
BP	GO:0090199	regulation of release of cytochrome c from mitochondria	4/248	46/18800	0.00312332	0.0113161	0.00601267	AKT1/BCL2L1/MMP9/IGF1	4
BP	GO:1904707	positive regulation of vascular associated smooth muscle cell proliferation	4/248	46/18800	0.00312332	0.0113161	0.00601267	MMP9/JAK2/IGF1/MMP2	4
BP	GO:0010822	positive regulation of mitochondrion organization	5/248	75/18800	0.00312625	0.0113172	0.00601324	GSK3B/AURKA/KDR/MMP9/MAPK8	5
BP	GO:0070588	calcium ion transmembrane transport	11/248	314/18800	0.00313361	0.0113343	0.00602232	PRKACA/GSTM2/F2/FKBP1A/ABL1/G6PD/PDPK1/GSTO1/PDE4B/CDK5/NCS1	11
BP	GO:0043524	negative regulation of neuron apoptotic process	7/248	145/18800	0.00315872	0.0114155	0.00606547	HRAS/BCL2L1/HSP90AB1/HMOX1/JAK2/RHOA/SOD2	7
BP	GO:0050767	regulation of neurogenesis	12/248	361/18800	0.00316745	0.0114374	0.00607714	MME/F2/RAB11A/MAP2K1/KIT/RHEB/ACE/CDK5/B2M/CTNNA1/TGM2/BMP7	12
BP	GO:0090263	positive regulation of canonical Wnt signaling pathway	6/248	109/18800	0.00324221	0.0116975	0.00621534	SRC/EGFR/XIAP/PLEKHA4/FGFR2/CSNK1G2	6
BP	GO:0002689	negative regulation of leukocyte chemotaxis	3/248	23/18800	0.00330431	0.0118519	0.00629738	DPP4/MIF/CYP19A1	3
BP	GO:0009220	pyrimidine ribonucleotide biosynthetic process	3/248	23/18800	0.00330431	0.0118519	0.00629738	UCK2/NME2/DHODH	3
BP	GO:0030728	ovulation	3/248	23/18800	0.00330431	0.0118519	0.00629738	PGR/MMP2/NOS3	3
BP	GO:0046697	decidualization	3/248	23/18800	0.00330431	0.0118519	0.00629738	VDR/CTSB/PPARD	3
BP	GO:0051131	chaperone-mediated protein complex assembly	3/248	23/18800	0.00330431	0.0118519	0.00629738	HSP90AA1/HSP90AB1/HSPA1A	3
BP	GO:0060479	lung cell differentiation	3/248	23/18800	0.00330431	0.0118519	0.00629738	LTA4H/THRB/THRA	3
BP	GO:0070920	regulation of production of small RNA involved in gene silencing by RNA	3/248	23/18800	0.00330431	0.0118519	0.00629738	MAP2K1/EGFR/ESR1	3
BP	GO:0002040	sprouting angiogenesis	8/248	186/18800	0.00334338	0.0119821	0.00636652	AKT1/KDR/TEK/ABL1/PDPK1/HMOX1/EPHA2/RHOA	8
BP	GO:0045776	negative regulation of blood pressure	4/248	47/18800	0.00337903	0.0120796	0.00641835	NOS2/PPARA/NOS3/SOD2	4
BP	GO:0051972	regulation of telomerase activity	4/248	47/18800	0.00337903	0.0120796	0.00641835	HSP90AA1/SRC/HSP90AB1/MAPK1	4
BP	GO:2000378	negative regulation of reactive oxygen species metabolic process	4/248	47/18800	0.00337903	0.0120796	0.00641835	MMP3/G6PD/PPARA/RHOA	4
BP	GO:0050796	regulation of insulin secretion	7/248	147/18800	0.00340768	0.0121719	0.00646739	HADH/RBP4/NOS2/NR1H4/CCL5/JAK2/PPARD	7
BP	GO:0071706	tumor necrosis factor superfamily cytokine production	8/248	187/18800	0.00345404	0.012317	0.00654449	GSTP1/PIK3R1/NR1H4/RARA/JAK2/ARG2/IGF1/MIF	8
BP	GO:1903555	regulation of tumor necrosis factor superfamily cytokine production	8/248	187/18800	0.00345404	0.012317	0.00654449	GSTP1/PIK3R1/NR1H4/RARA/JAK2/ARG2/IGF1/MIF	8
BP	GO:0022898	regulation of transmembrane transporter activity	10/248	273/18800	0.00348564	0.0124194	0.0065989	DAPK1/PRKACA/PIM1/GSTM2/FKBP1A/MMP9/CTSS/GSTO1/PDE4B/CDK5	10
BP	GO:0032720	negative regulation of tumor necrosis factor production	5/248	77/18800	0.00350367	0.0124424	0.0066111	GSTP1/NR1H4/RARA/ARG2/IGF1	5
BP	GO:0032729	positive regulation of interferon-gamma production	5/248	77/18800	0.00350367	0.0124424	0.0066111	HRAS/IL2/ABL1/PDE4B/JAK2	5
BP	GO:0051149	positive regulation of muscle cell differentiation	5/248	77/18800	0.00350367	0.0124424	0.0066111	MAPK14/KIT/IGF1/SOD2/MDM2	5
BP	GO:0055117	regulation of cardiac muscle contraction	5/248	77/18800	0.00350367	0.0124424	0.0066111	PRKACA/GSTM2/GSTO1/PDE5A/PDE4B	5
BP	GO:0001676	long-chain fatty acid metabolic process	6/248	111/18800	0.0035474	0.0125873	0.00668808	GSTP1/GSTA1/GSTM2/GSTM1/AKR1C3/CBR1	6
BP	GO:0010543	regulation of platelet activation	4/248	48/18800	0.00364861	0.0128932	0.00685063	F2/JAK2/CTSG/NOS3	4
BP	GO:0031641	regulation of myelination	4/248	48/18800	0.00364861	0.0128932	0.00685063	AKT1/RARG/RARA/TYMP	4
BP	GO:0035305	negative regulation of dephosphorylation	4/248	48/18800	0.00364861	0.0128932	0.00685063	GSK3B/FKBP1A/TGFB2/LGALS3	4
BP	GO:0045747	positive regulation of Notch signaling pathway	4/248	48/18800	0.00364861	0.0128932	0.00685063	SRC/TGFB2/KIT/NOS3	4
BP	GO:1903426	regulation of reactive oxygen species biosynthetic process	4/248	48/18800	0.00364861	0.0128932	0.00685063	PPARA/ARG2/RHOA/SOD2	4
BP	GO:0046883	regulation of hormone secretion	9/248	231/18800	0.00367034	0.0129593	0.00688575	HADH/RBP4/NOS2/NR1H4/CCL5/JAK2/PPARG/PPARD/CYP19A1	9
BP	GO:0031279	regulation of cyclase activity	5/248	78/18800	0.00370417	0.013068	0.00694351	MAPK14/RAF1/NOS2/NOS3/MAPK8	5
BP	GO:0003081	regulation of systemic arterial blood pressure by renin-angiotensin	3/248	24/18800	0.0037399	0.0131187	0.00697044	ACE/CTSG/RHOA	3
BP	GO:0003181	atrioventricular valve morphogenesis	3/248	24/18800	0.0037399	0.0131187	0.00697044	TGFB2/MDM2/TGFBR2	3
BP	GO:0006213	pyrimidine nucleoside metabolic process	3/248	24/18800	0.0037399	0.0131187	0.00697044	DTYMK/TK1/TYMP	3
BP	GO:0035162	embryonic hemopoiesis	3/248	24/18800	0.0037399	0.0131187	0.00697044	KDR/KIT/TGFBR2	3
BP	GO:0035994	response to muscle stretch	3/248	24/18800	0.0037399	0.0131187	0.00697044	MAPK14/RAF1/PTK2	3
BP	GO:0048011	neurotrophin TRK receptor signaling pathway	3/248	24/18800	0.0037399	0.0131187	0.00697044	CASP3/SRC/RAF1	3
BP	GO:1901028	regulation of mitochondrial outer membrane permeabilization involved in apoptotic signaling pathway	3/248	24/18800	0.0037399	0.0131187	0.00697044	GSK3B/HSPA1A/MAPK8	3
BP	GO:0002274	myeloid leukocyte activation	9/248	232/18800	0.00377571	0.0132335	0.00703144	RORA/KIT/PDPK1/CCL5/HMOX1/JAK2/CTSG/MIF/TGFBR2	9
BP	GO:0030902	hindbrain development	7/248	150/18800	0.00380884	0.0133387	0.00708735	RORA/ATIC/MAP2K1/ABL1/IGF1R/CDK5/BMP7	7
BP	GO:0018958	phenol-containing compound metabolic process	6/248	113/18800	0.00387345	0.0135539	0.00720171	MAOB/MAOA/SULT1A1/CTSK/CTSB/TGFB2	6
BP	GO:1903556	negative regulation of tumor necrosis factor superfamily cytokine production	5/248	79/18800	0.00391276	0.0136803	0.00726887	GSTP1/NR1H4/RARA/ARG2/IGF1	5
BP	GO:2000772	regulation of cellular senescence	4/248	49/18800	0.00393243	0.0137379	0.00729948	ABL1/ARG2/B2M/CDK6	4
BP	GO:1902850	microtubule cytoskeleton organization involved in mitosis	7/248	151/18800	0.00395023	0.0137889	0.00732656	RAN/KIF11/AURKA/RAB11A/HSPA1A/RHOA/PLK1	7
BP	GO:0010952	positive regulation of peptidase activity	8/248	192/18800	0.00405061	0.0141141	0.00749933	DAPK1/APAF1/CASP1/JAK2/S100A9/RHOA/PPARG/CTSD	8
BP	GO:0045664	regulation of neuron differentiation	8/248	192/18800	0.00405061	0.0141141	0.00749933	GSK3B/EIF4E/FGFR1/RARA/RHOA/B2M/BMP7/DDX6	8
BP	GO:0002696	positive regulation of leukocyte activation	13/248	421/18800	0.00405323	0.0141141	0.00749933	AKT1/SRC/IL2/CCL5/RARA/DPP4/JAK2/IGF1/PNP/RHOA/B2M/MIF/TGFBR2	13
BP	GO:0007204	positive regulation of cytosolic calcium ion concentration	11/248	325/18800	0.00406108	0.0141299	0.00750777	PRKACA/GSTM2/F2/FKBP1A/IL2/ABL1/PDPK1/ESR1/GSTO1/JAK2/CDK5	11
BP	GO:0002695	negative regulation of leukocyte activation	8/248	193/18800	0.00417892	0.0144917	0.00769998	CASP3/IL2/HMOX1/LGALS3/PDE5A/ARG2/CTSG/ARG1	8
BP	GO:0003148	outflow tract septum morphogenesis	3/248	25/18800	0.0042089	0.0144917	0.00769998	TGFB2/FGFR2/TGFBR2	3
BP	GO:0009081	branched-chain amino acid metabolic process	3/248	25/18800	0.0042089	0.0144917	0.00769998	IVD/BCAT2/ACAT1	3
BP	GO:0009219	pyrimidine deoxyribonucleotide metabolic process	3/248	25/18800	0.0042089	0.0144917	0.00769998	DTYMK/TYMS/TYMP	3
BP	GO:0021697	cerebellar cortex formation	3/248	25/18800	0.0042089	0.0144917	0.00769998	RORA/MAP2K1/CDK5	3
BP	GO:0030810	positive regulation of nucleotide biosynthetic process	3/248	25/18800	0.0042089	0.0144917	0.00769998	NOS2/PPARA/NOS3	3
BP	GO:0032104	regulation of response to extracellular stimulus	3/248	25/18800	0.0042089	0.0144917	0.00769998	VDR/RXRA/PPARA	3
BP	GO:0032107	regulation of response to nutrient levels	3/248	25/18800	0.0042089	0.0144917	0.00769998	VDR/RXRA/PPARA	3
BP	GO:0035821	modulation of process of another organism	3/248	25/18800	0.0042089	0.0144917	0.00769998	NOS2/BCL2L1/S100A9	3
BP	GO:0046033	AMP metabolic process	3/248	25/18800	0.0042089	0.0144917	0.00769998	AK1/ATIC/APRT	3
BP	GO:0060396	growth hormone receptor signaling pathway	3/248	25/18800	0.0042089	0.0144917	0.00769998	PIK3R1/JAK2/PTK2	3
BP	GO:1900373	positive regulation of purine nucleotide biosynthetic process	3/248	25/18800	0.0042089	0.0144917	0.00769998	NOS2/PPARA/NOS3	3
BP	GO:1905523	positive regulation of macrophage migration	3/248	25/18800	0.0042089	0.0144917	0.00769998	CCL5/MAPK1/PTK2	3
BP	GO:0000077	DNA damage checkpoint signaling	6/248	115/18800	0.0042212	0.0145091	0.00770921	MAPK14/DDX39B/CDK2/CHEK1/MDM2/PLK1	6
BP	GO:0046638	positive regulation of alpha-beta T cell differentiation	4/248	50/18800	0.00423083	0.0145091	0.00770921	RARA/PNP/RHOA/TGFBR2	4
BP	GO:0060425	lung morphogenesis	4/248	50/18800	0.00423083	0.0145091	0.00770921	MAP2K1/MAPK1/FGFR2/TGFBR2	4
BP	GO:0070231	T cell apoptotic process	4/248	50/18800	0.00423083	0.0145091	0.00770921	AKT1/CCL5/LGALS3/ARG2	4
BP	GO:2000107	negative regulation of leukocyte apoptotic process	4/248	50/18800	0.00423083	0.0145091	0.00770921	IL2/CCL5/ARG2/MIF	4
BP	GO:0046879	hormone secretion	10/248	281/18800	0.00426972	0.0146308	0.00777387	HADH/RBP4/RAF1/NOS2/NR1H4/CCL5/JAK2/PPARG/PPARD/CYP19A1	10
BP	GO:0010833	telomere maintenance via telomere lengthening	5/248	81/18800	0.00435493	0.0148871	0.0079101	HSP90AA1/SRC/HSP90AB1/MAPK1/PARP1	5
BP	GO:0030512	negative regulation of transforming growth factor beta receptor signaling pathway	5/248	81/18800	0.00435493	0.0148871	0.0079101	FKBP1A/PDPK1/PPARA/HSPA1A/PPARG	5
BP	GO:0031016	pancreas development	5/248	81/18800	0.00435493	0.0148871	0.0079101	GSK3B/AKT1/PDPK1/RHEB/CDK6	5
BP	GO:0001678	cellular glucose homeostasis	7/248	154/18800	0.00439835	0.0149935	0.0079666	PRKACA/RAF1/PIK3R1/NR1H4/ACE/IGF1R/PPARD	7
BP	GO:0048592	eye morphogenesis	7/248	154/18800	0.00439835	0.0149935	0.0079666	RARG/KDR/RBP4/THRB/RARB/EPHA2/BMP7	7
BP	GO:0097553	calcium ion transmembrane import into cytosol	7/248	154/18800	0.00439835	0.0149935	0.0079666	PRKACA/GSTM2/F2/FKBP1A/ABL1/PDPK1/GSTO1	7
BP	GO:0071675	regulation of mononuclear cell migration	6/248	116/18800	0.00440348	0.0149935	0.0079666	AKT1/CCL5/LGALS3/MAPK1/PTK2/RHOA	6
BP	GO:1901800	positive regulation of proteasomal protein catabolic process	6/248	116/18800	0.00440348	0.0149935	0.0079666	GSK3B/AKT1/AURKA/HSPA1A/MDM2/PLK1	6
BP	GO:0010658	striated muscle cell apoptotic process	4/248	51/18800	0.00454413	0.0154601	0.00821455	APAF1/PDPK1/JAK2/BMP7	4
BP	GO:0042752	regulation of circadian rhythm	6/248	117/18800	0.0045915	0.0156089	0.00829362	GSK3B/MAPK10/RORA/PPARA/PPARG/MAPK8	6
BP	GO:0002433	immune response-regulating cell surface receptor signaling pathway involved in phagocytosis	3/248	26/18800	0.00471202	0.0158804	0.00843787	SRC/ABL1/PTK2	3
BP	GO:0010882	regulation of cardiac muscle contraction by calcium ion signaling	3/248	26/18800	0.00471202	0.0158804	0.00843787	PRKACA/GSTM2/GSTO1	3
BP	GO:0019883	antigen processing and presentation of endogenous antigen	3/248	26/18800	0.00471202	0.0158804	0.00843787	TAP1/B2M/AZGP1	3
BP	GO:0031954	positive regulation of protein autophosphorylation	3/248	26/18800	0.00471202	0.0158804	0.00843787	RAP2A/SRC/ACE	3
BP	GO:0032515	negative regulation of phosphoprotein phosphatase activity	3/248	26/18800	0.00471202	0.0158804	0.00843787	GSK3B/FKBP1A/LGALS3	3
BP	GO:0033598	mammary gland epithelial cell proliferation	3/248	26/18800	0.00471202	0.0158804	0.00843787	ESR1/EPHA2/MAPK1	3
BP	GO:0036296	response to increased oxygen levels	3/248	26/18800	0.00471202	0.0158804	0.00843787	MMP2/CAT/SOD2	3
BP	GO:0038096	Fc-gamma receptor signaling pathway involved in phagocytosis	3/248	26/18800	0.00471202	0.0158804	0.00843787	SRC/ABL1/PTK2	3
BP	GO:0045822	negative regulation of heart contraction	3/248	26/18800	0.00471202	0.0158804	0.00843787	IL2/PDE5A/JAK2	3
BP	GO:0060561	apoptotic process involved in morphogenesis	3/248	26/18800	0.00471202	0.0158804	0.00843787	VDR/TGFB2/BMP7	3
BP	GO:0071378	cellular response to growth hormone stimulus	3/248	26/18800	0.00471202	0.0158804	0.00843787	PIK3R1/JAK2/PTK2	3
BP	GO:0007409	axonogenesis	13/248	430/18800	0.00483022	0.0162453	0.00863173	GSK3B/HSP90AA1/RAC1/RAB11A/MAP2K1/ABL1/HSP90AB1/EPHA2/PTK2/IGF1R/CDK5/FGFR2/BMP7	13
BP	GO:0099177	regulation of trans-synaptic signaling	13/248	430/18800	0.00483022	0.0162453	0.00863173	HRAS/GSK3B/EIF4E/PRKACA/MME/SRC/KIT/ABL1/RARA/JAK2/MAPK1/CDK5/FABP5	13
BP	GO:0060395	SMAD protein signal transduction	5/248	83/18800	0.00483162	0.0162453	0.00863173	TGFB2/JAK2/PPARG/PARP1/BMP7	5
BP	GO:0048167	regulation of synaptic plasticity	8/248	198/18800	0.00486812	0.0163552	0.00869013	HRAS/GSK3B/MME/KIT/ABL1/RARA/MAPK1/CDK5	8
BP	GO:0006636	unsaturated fatty acid biosynthetic process	4/248	52/18800	0.00487269	0.0163578	0.00869151	AKR1C3/CBR1/FABP5/MIF	4
BP	GO:0046434	organophosphate catabolic process	7/248	157/18800	0.00488388	0.0163825	0.00870466	HINT1/ACAT1/PDE5A/PDE4B/PNP/IMPA1/TYMP	7
BP	GO:0010975	regulation of neuron projection development	13/248	431/18800	0.00492348	0.0165025	0.0087684	RAP2A/GSK3B/AKT1/RAB11A/MAP2K1/ABL1/S100A9/RHOA/IGF1R/CDK5/B2M/NCS1/BMP7	13
BP	GO:0042886	amide transport	10/248	287/18800	0.00494437	0.0165596	0.00879874	HADH/TAP1/RBP4/RAF1/NOS2/NR1H4/CCL5/GLTP/JAK2/PPARD	10
BP	GO:0031397	negative regulation of protein ubiquitination	5/248	84/18800	0.00508334	0.0169853	0.00902494	AKT1/ABL1/HSPA1A/CDK5/PPIA	5
BP	GO:0050672	negative regulation of lymphocyte proliferation	5/248	84/18800	0.00508334	0.0169853	0.00902494	CASP3/IL2/PDE5A/ARG2/ARG1	5
BP	GO:0097194	execution phase of apoptosis	5/248	84/18800	0.00508334	0.0169853	0.00902494	AKT1/APAF1/CASP3/BCL2L1/CASP7	5
BP	GO:0010506	regulation of autophagy	11/248	336/18800	0.00519575	0.0173474	0.00921734	DAPK1/GSK3B/AKT1/PRKACA/KDR/CASP3/ABL1/HMOX1/RHEB/CDK5/MAPK8	11
BP	GO:0010043	response to zinc ion	4/248	53/18800	0.00521683	0.0173638	0.00922606	LTA4H/ARG1/PARP1/SOD2	4
BP	GO:0060071	Wnt signaling pathway, planar cell polarity pathway	4/248	53/18800	0.00521683	0.0173638	0.00922606	RAC1/ABL1/PLEKHA4/RHOA	4
BP	GO:0071385	cellular response to glucocorticoid stimulus	4/248	53/18800	0.00521683	0.0173638	0.00922606	EIF4E/JAK2/ARG1/IGF1R	4
BP	GO:1902743	regulation of lamellipodium organization	4/248	53/18800	0.00521683	0.0173638	0.00922606	RAC1/SRC/PIK3R1/EPHA2	4
BP	GO:0006606	protein import into nucleus	7/248	159/18800	0.00522929	0.0173665	0.00922747	AKT1/RAN/MAPK14/MMP12/PIK3R1/HSP90AB1/JAK2	7
BP	GO:0048762	mesenchymal cell differentiation	9/248	244/18800	0.00523456	0.0173665	0.00922747	GSK3B/TGFB2/FGFR1/STAT1/MAPK1/ERBB4/FGFR2/BMP7/TGFBR2	9
BP	GO:0002719	negative regulation of cytokine production involved in immune response	3/248	27/18800	0.00524996	0.0173665	0.00922747	TGFB2/HMOX1/ARG1	3
BP	GO:0003171	atrioventricular valve development	3/248	27/18800	0.00524996	0.0173665	0.00922747	TGFB2/MDM2/TGFBR2	3
BP	GO:0016540	protein autoprocessing	3/248	27/18800	0.00524996	0.0173665	0.00922747	CASP1/CTSL/PARP1	3
BP	GO:0042537	benzene-containing compound metabolic process	3/248	27/18800	0.00524996	0.0173665	0.00922747	GSTM2/GSTM1/EPHX2	3
BP	GO:0060669	embryonic placenta morphogenesis	3/248	27/18800	0.00524996	0.0173665	0.00922747	ST14/FGFR2/BMP7	3
BP	GO:1903523	negative regulation of blood circulation	3/248	27/18800	0.00524996	0.0173665	0.00922747	IL2/PDE5A/JAK2	3
BP	GO:0009914	hormone transport	10/248	290/18800	0.00531172	0.0175573	0.00932884	HADH/RBP4/RAF1/NOS2/NR1H4/CCL5/JAK2/PPARG/PPARD/CYP19A1	10
BP	GO:0032945	negative regulation of mononuclear cell proliferation	5/248	85/18800	0.00534422	0.017624	0.00936431	CASP3/IL2/PDE5A/ARG2/ARG1	5
BP	GO:0046889	positive regulation of lipid biosynthetic process	5/248	85/18800	0.00534422	0.017624	0.00936431	AKT1/NR1H4/PPARA/FABP3/IGF1R	5
BP	GO:0050886	endocrine process	5/248	85/18800	0.00534422	0.017624	0.00936431	ACE/CTSG/RHOA/PPARG/NOS3	5
BP	GO:0045926	negative regulation of growth	9/248	245/18800	0.00537344	0.0177021	0.00940577	RBP4/ESR2/TGFB2/G6PD/PPARA/HSPA1A/CDK5/PPARD/TGFBR2	9
BP	GO:0002253	activation of immune response	12/248	386/18800	0.00537612	0.0177021	0.00940577	HRAS/HSP90AA1/SRC/ABL1/LGALS3/PDE4B/MAPK1/PTK2/C1S/CFD/C1R/CFB	12
BP	GO:0048675	axon extension	6/248	121/18800	0.00540316	0.0177503	0.00943139	GSK3B/HSP90AA1/RAB11A/ABL1/HSP90AB1/CDK5	6
BP	GO:0051225	spindle assembly	6/248	121/18800	0.00540316	0.0177503	0.00943139	KIF11/AURKA/RAB11A/HSPA1A/RHOA/PLK1	6
BP	GO:0055007	cardiac muscle cell differentiation	6/248	121/18800	0.00540316	0.0177503	0.00943139	RARB/G6PD/PPARA/RARA/ACADM/IGF1	6
BP	GO:0050867	positive regulation of cell activation	13/248	436/18800	0.00541177	0.017765	0.00943922	AKT1/SRC/IL2/CCL5/RARA/DPP4/JAK2/IGF1/PNP/RHOA/B2M/MIF/TGFBR2	13
BP	GO:0045786	negative regulation of cell cycle	12/248	387/18800	0.00548499	0.0179916	0.00955962	MAPK14/CASP3/KAT2B/DDX39B/CDK2/ABL1/CHEK1/CDK5/CDK6/MDM2/BMP7/PLK1	12
BP	GO:2001020	regulation of response to DNA damage stimulus	9/248	246/18800	0.00551517	0.0180768	0.00960488	DDX39B/BCL2L1/EGFR/ABL1/CHEK1/PARP1/MDM2/CDK9/MIF	9
BP	GO:0051250	negative regulation of lymphocyte activation	7/248	161/18800	0.00559274	0.0183171	0.00973256	CASP3/IL2/LGALS3/PDE5A/ARG2/CTSG/ARG1	7
BP	GO:1900542	regulation of purine nucleotide metabolic process	5/248	86/18800	0.00561443	0.0183741	0.00976285	NOS2/PPARA/IGF1/PARP1/NOS3	5
BP	GO:0046887	positive regulation of hormone secretion	6/248	122/18800	0.00562149	0.0183832	0.0097677	RBP4/NR1H4/JAK2/PPARG/PPARD/CYP19A1	6
BP	GO:0090068	positive regulation of cell cycle process	9/248	247/18800	0.00565977	0.0184943	0.00982672	AKT1/AURKA/RAB11A/DDX39B/EGFR/IGF1/RHOA/IGF1R/MDM2	9
BP	GO:0140014	mitotic nuclear division	10/248	293/18800	0.00570012	0.018612	0.00988927	RAN/KIF11/AURKA/RAB11A/HSPA1A/CHEK1/IGF1/RHOA/BMP7/PLK1	10
BP	GO:0006633	fatty acid biosynthetic process	7/248	162/18800	0.00578141	0.0188631	0.0100227	GSTP1/GSTM2/GSTM1/AKR1C3/CBR1/FABP5/MIF	7
BP	GO:0003272	endocardial cushion formation	3/248	28/18800	0.00582335	0.0189424	0.0100648	TGFB2/BMP7/TGFBR2	3
BP	GO:0010800	positive regulation of peptidyl-threonine phosphorylation	3/248	28/18800	0.00582335	0.0189424	0.0100648	MAPK1/BMP7/PLK1	3
BP	GO:0090314	positive regulation of protein targeting to membrane	3/248	28/18800	0.00582335	0.0189424	0.0100648	HRAS/AKT2/CDK5	3
BP	GO:1903649	regulation of cytoplasmic transport	3/248	28/18800	0.00582335	0.0189424	0.0100648	SRC/MAP2K1/MAPK1	3
BP	GO:0001704	formation of primary germ layer	6/248	123/18800	0.00584621	0.018988	0.0100891	PRKACA/MMP9/EPHA2/MMP2/FGFR2/BMP7	6
BP	GO:0031570	DNA integrity checkpoint signaling	6/248	123/18800	0.00584621	0.018988	0.0100891	MAPK14/DDX39B/CDK2/CHEK1/MDM2/PLK1	6
BP	GO:0003179	heart valve morphogenesis	4/248	55/18800	0.00595312	0.0193207	0.0102658	TGFB2/NOS3/MDM2/TGFBR2	4
BP	GO:0015833	peptide transport	9/248	249/18800	0.00595775	0.0193211	0.010266	HADH/TAP1/RBP4/RAF1/NOS2/NR1H4/CCL5/JAK2/PPARD	9
BP	GO:0051170	import into nucleus	7/248	163/18800	0.0059748	0.0193496	0.0102812	AKT1/RAN/MAPK14/MMP12/PIK3R1/HSP90AB1/JAK2	7
BP	GO:0045216	cell-cell junction organization	8/248	205/18800	0.00597554	0.0193496	0.0102812	PRKACA/SRC/TGFB2/NR1H4/EPHA2/ACE/RHOA/CTNNA1	8
BP	GO:0043588	skin development	10/248	296/18800	0.00611039	0.0197714	0.0105053	VDR/NME2/CASP3/MAP2K1/TGFB2/EGFR/AKR1C3/EPHA2/ST14/FGFR2	10
BP	GO:0006140	regulation of nucleotide metabolic process	5/248	88/18800	0.00618352	0.0199779	0.010615	NOS2/PPARA/IGF1/PARP1/NOS3	5
BP	GO:0051262	protein tetramerization	5/248	88/18800	0.00618352	0.0199779	0.010615	CRYZ/TK1/ALDOA/B2M/SOD2	5
BP	GO:0033865	nucleoside bisphosphate metabolic process	6/248	125/18800	0.0063152	0.0203574	0.0108167	SULT1A1/HMGCR/SULT1E1/GCDH/ACAT1/PDHB	6
BP	GO:0033875	ribonucleoside bisphosphate metabolic process	6/248	125/18800	0.0063152	0.0203574	0.0108167	SULT1A1/HMGCR/SULT1E1/GCDH/ACAT1/PDHB	6
BP	GO:0034032	purine nucleoside bisphosphate metabolic process	6/248	125/18800	0.0063152	0.0203574	0.0108167	SULT1A1/HMGCR/SULT1E1/GCDH/ACAT1/PDHB	6
BP	GO:0003298	physiological muscle hypertrophy	3/248	29/18800	0.00643278	0.0206589	0.0109769	G6PD/PPARA/IGF1	3
BP	GO:0003301	physiological cardiac muscle hypertrophy	3/248	29/18800	0.00643278	0.0206589	0.0109769	G6PD/PPARA/IGF1	3
BP	GO:0042759	long-chain fatty acid biosynthetic process	3/248	29/18800	0.00643278	0.0206589	0.0109769	GSTP1/GSTM2/GSTM1	3
BP	GO:0061049	cell growth involved in cardiac muscle cell development	3/248	29/18800	0.00643278	0.0206589	0.0109769	G6PD/PPARA/IGF1	3
BP	GO:0097421	liver regeneration	3/248	29/18800	0.00643278	0.0206589	0.0109769	AURKA/HMOX1/TYMS	3
BP	GO:0051781	positive regulation of cell division	5/248	89/18800	0.00648274	0.0207883	0.0110456	TGFB2/RHOA/IGF1R/CAT/FGFR2	5
BP	GO:0097581	lamellipodium organization	5/248	89/18800	0.00648274	0.0207883	0.0110456	RAC1/SRC/KIT/PIK3R1/EPHA2	5
BP	GO:0003231	cardiac ventricle development	6/248	126/18800	0.0065597	0.0210194	0.0111684	FKBP1A/TGFB2/NOS3/MDM2/FGFR2/TGFBR2	6
BP	GO:0007265	Ras protein signal transduction	11/248	347/18800	0.00656802	0.0210304	0.0111742	HRAS/RAP2A/RAC1/RAF1/TGFB2/CDK2/ABL1/ARHGAP1/IGF1/RHOA/ARHGDIB	11
BP	GO:1903034	regulation of response to wounding	7/248	166/18800	0.00658403	0.0210659	0.0111931	HRAS/F2/PLAU/MAP2K1/PTK2/IGF1R/NOS3	7
BP	GO:0032768	regulation of monooxygenase activity	4/248	57/18800	0.00675551	0.0215825	0.0114676	VDR/AKT1/DHFR/EGFR	4
BP	GO:0090175	regulation of establishment of planar polarity	4/248	57/18800	0.00675551	0.0215825	0.0114676	RAC1/ABL1/PLEKHA4/RHOA	4
BP	GO:0070301	cellular response to hydrogen peroxide	5/248	90/18800	0.00679198	0.0216668	0.0115124	SRC/ABL1/ARG1/NQO1/CAT	5
BP	GO:0022900	electron transport chain	7/248	167/18800	0.00679702	0.0216668	0.0115124	AKR1B1/MAOB/ME2/GSR/SOD2/NQO2/CYP19A1	7
BP	GO:0030216	keratinocyte differentiation	7/248	167/18800	0.00679702	0.0216668	0.0115124	VDR/NME2/CASP3/MAP2K1/AKR1C3/EPHA2/ST14	7
BP	GO:0045931	positive regulation of mitotic cell cycle	6/248	128/18800	0.0070692	0.0224319	0.0119189	EIF4E/AKT1/RAB11A/EGFR/ABL1/MDM2	6
BP	GO:0009218	pyrimidine ribonucleotide metabolic process	3/248	30/18800	0.00707882	0.0224319	0.0119189	UCK2/NME2/DHODH	3
BP	GO:0031365	N-terminal protein amino acid modification	3/248	30/18800	0.00707882	0.0224319	0.0119189	METAP2/KAT2B/METAP1	3
BP	GO:0038094	Fc-gamma receptor signaling pathway	3/248	30/18800	0.00707882	0.0224319	0.0119189	SRC/ABL1/PTK2	3
BP	GO:0060218	hematopoietic stem cell differentiation	3/248	30/18800	0.00707882	0.0224319	0.0119189	ABL1/ACE/CDK6	3
BP	GO:0071480	cellular response to gamma radiation	3/248	30/18800	0.00707882	0.0224319	0.0119189	HRAS/BCL2L1/MDM2	3
BP	GO:0090140	regulation of mitochondrial fission	3/248	30/18800	0.00707882	0.0224319	0.0119189	AURKA/KDR/PPARG	3
BP	GO:1903579	negative regulation of ATP metabolic process	3/248	30/18800	0.00707882	0.0224319	0.0119189	PPARA/RHOA/PARP1	3
BP	GO:0001912	positive regulation of leukocyte mediated cytotoxicity	4/248	58/18800	0.00718225	0.022566	0.0119901	NOS2/ARG1/B2M/AZGP1	4
BP	GO:0006584	catecholamine metabolic process	4/248	58/18800	0.00718225	0.022566	0.0119901	MAOB/MAOA/SULT1A1/TGFB2	4
BP	GO:0006611	protein export from nucleus	4/248	58/18800	0.00718225	0.022566	0.0119901	GSK3B/PRKACA/RAN/CDK5	4
BP	GO:0006695	cholesterol biosynthetic process	4/248	58/18800	0.00718225	0.022566	0.0119901	HMGCR/G6PD/FDPS/LSS	4
BP	GO:0009712	catechol-containing compound metabolic process	4/248	58/18800	0.00718225	0.022566	0.0119901	MAOB/MAOA/SULT1A1/TGFB2	4
BP	GO:0048010	vascular endothelial growth factor receptor signaling pathway	4/248	58/18800	0.00718225	0.022566	0.0119901	MAPK14/KDR/SRC/PTK2	4
BP	GO:1902653	secondary alcohol biosynthetic process	4/248	58/18800	0.00718225	0.022566	0.0119901	HMGCR/G6PD/FDPS/LSS	4
BP	GO:0016055	Wnt signaling pathway	13/248	452/18800	0.00724055	0.022566	0.0119901	GSK3B/RAC1/RARG/MAPK14/SRC/EGFR/ABL1/XIAP/PLEKHA4/RHOA/CSNK2B/FGFR2/CSNK1G2	13
BP	GO:0000050	urea cycle	2/248	10/18800	0.00727341	0.022566	0.0119901	ARG2/ARG1	2
BP	GO:0002676	regulation of chronic inflammatory response	2/248	10/18800	0.00727341	0.022566	0.0119901	CCL5/CYP19A1	2
BP	GO:0003418	growth plate cartilage chondrocyte differentiation	2/248	10/18800	0.00727341	0.022566	0.0119901	RARG/TGFBR2	2
BP	GO:0010749	regulation of nitric oxide mediated signal transduction	2/248	10/18800	0.00727341	0.022566	0.0119901	EGFR/PDE5A	2
BP	GO:0015911	long-chain fatty acid import across plasma membrane	2/248	10/18800	0.00727341	0.022566	0.0119901	AKT1/AKT2	2
BP	GO:0019614	catechol-containing compound catabolic process	2/248	10/18800	0.00727341	0.022566	0.0119901	MAOB/MAOA	2
BP	GO:0032261	purine nucleotide salvage	2/248	10/18800	0.00727341	0.022566	0.0119901	DCK/APRT	2
BP	GO:0033483	gas homeostasis	2/248	10/18800	0.00727341	0.022566	0.0119901	GSTP1/SOD2	2
BP	GO:0035999	tetrahydrofolate interconversion	2/248	10/18800	0.00727341	0.022566	0.0119901	TYMS/MTHFD1	2
BP	GO:0042420	dopamine catabolic process	2/248	10/18800	0.00727341	0.022566	0.0119901	MAOB/MAOA	2
BP	GO:0042424	catecholamine catabolic process	2/248	10/18800	0.00727341	0.022566	0.0119901	MAOB/MAOA	2
BP	GO:0060068	vagina development	2/248	10/18800	0.00727341	0.022566	0.0119901	RBP4/ESR1	2
BP	GO:0060742	epithelial cell differentiation involved in prostate gland development	2/248	10/18800	0.00727341	0.022566	0.0119901	AR/FGFR2	2
BP	GO:0071073	positive regulation of phospholipid biosynthetic process	2/248	10/18800	0.00727341	0.022566	0.0119901	NR1H4/FABP3	2
BP	GO:0071313	cellular response to caffeine	2/248	10/18800	0.00727341	0.022566	0.0119901	GSTM2/CHEK1	2
BP	GO:0071838	cell proliferation in bone marrow	2/248	10/18800	0.00727341	0.022566	0.0119901	ACE/FGFR2	2
BP	GO:0072203	cell proliferation involved in metanephros development	2/248	10/18800	0.00727341	0.022566	0.0119901	STAT1/BMP7	2
BP	GO:1901731	positive regulation of platelet aggregation	2/248	10/18800	0.00727341	0.022566	0.0119901	JAK2/CTSG	2
BP	GO:1904181	positive regulation of membrane depolarization	2/248	10/18800	0.00727341	0.022566	0.0119901	KDR/PARP1	2
BP	GO:1905244	regulation of modification of synaptic structure	2/248	10/18800	0.00727341	0.022566	0.0119901	ABL1/RHOA	2
BP	GO:2000121	regulation of removal of superoxide radicals	2/248	10/18800	0.00727341	0.022566	0.0119901	DHFR/BMP7	2
BP	GO:0032612	interleukin-1 production	6/248	129/18800	0.00733442	0.022706	0.0120646	GSTP1/CASP1/NR1H4/JAK2/ARG2/IGF1	6
BP	GO:0032652	regulation of interleukin-1 production	6/248	129/18800	0.00733442	0.022706	0.0120646	GSTP1/CASP1/NR1H4/JAK2/ARG2/IGF1	6
BP	GO:2000027	regulation of animal organ morphogenesis	6/248	129/18800	0.00733442	0.022706	0.0120646	RAC1/AR/ABL1/PLEKHA4/RHOA/BMP7	6
BP	GO:0006937	regulation of muscle contraction	7/248	170/18800	0.00746678	0.0230992	0.0122735	PRKACA/GSTM2/KIT/GSTO1/PDE5A/PDE4B/RHOA	7
BP	GO:0022604	regulation of cell morphogenesis	10/248	305/18800	0.00748053	0.0231251	0.0122872	RAC1/KDR/F2/SRC/KIT/ABL1/HEXB/PTK2/RHOA/ALDOA	10
BP	GO:0198738	cell-cell signaling by wnt	13/248	454/18800	0.00749999	0.0231685	0.0123103	GSK3B/RAC1/RARG/MAPK14/SRC/EGFR/ABL1/XIAP/PLEKHA4/RHOA/CSNK2B/FGFR2/CSNK1G2	13
BP	GO:0017015	regulation of transforming growth factor beta receptor signaling pathway	6/248	130/18800	0.00760675	0.0234815	0.0124766	FKBP1A/PDPK1/HSP90AB1/PPARA/HSPA1A/PPARG	6
BP	GO:0050890	cognition	10/248	306/18800	0.00764633	0.0235867	0.0125325	MME/HMGCR/CASP3/KIT/EGFR/ABL1/THRA/MAPK1/CDK5/B2M	10
BP	GO:0060402	calcium ion transport into cytosol	7/248	171/18800	0.00770052	0.0237083	0.0125971	PRKACA/GSTM2/F2/FKBP1A/ABL1/PDPK1/GSTO1	7
BP	GO:0001782	B cell homeostasis	3/248	31/18800	0.00776197	0.0237083	0.0125971	CASP3/ABL1/MIF	3
BP	GO:0010039	response to iron ion	3/248	31/18800	0.00776197	0.0237083	0.0125971	G6PD/HMOX1/B2M	3
BP	GO:0010664	negative regulation of striated muscle cell apoptotic process	3/248	31/18800	0.00776197	0.0237083	0.0125971	PDPK1/JAK2/BMP7	3
BP	GO:0010880	regulation of release of sequestered calcium ion into cytosol by sarcoplasmic reticulum	3/248	31/18800	0.00776197	0.0237083	0.0125971	PRKACA/GSTM2/GSTO1	3
BP	GO:0014044	Schwann cell development	3/248	31/18800	0.00776197	0.0237083	0.0125971	AKT1/AKT2/CDK5	3
BP	GO:0034390	smooth muscle cell apoptotic process	3/248	31/18800	0.00776197	0.0237083	0.0125971	IGF1/PPARG/SOD2	3
BP	GO:0034391	regulation of smooth muscle cell apoptotic process	3/248	31/18800	0.00776197	0.0237083	0.0125971	IGF1/PPARG/SOD2	3
BP	GO:0034694	response to prostaglandin	3/248	31/18800	0.00776197	0.0237083	0.0125971	AKT1/AKR1C2/AKR1C3	3
BP	GO:0043171	peptide catabolic process	3/248	31/18800	0.00776197	0.0237083	0.0125971	LTA4H/DPEP1/ACE	3
BP	GO:0045737	positive regulation of cyclin-dependent protein serine/threonine kinase activity	3/248	31/18800	0.00776197	0.0237083	0.0125971	AKT1/SRC/EGFR	3
BP	GO:0046825	regulation of protein export from nucleus	3/248	31/18800	0.00776197	0.0237083	0.0125971	GSK3B/PRKACA/CDK5	3
BP	GO:0060390	regulation of SMAD protein signal transduction	3/248	31/18800	0.00776197	0.0237083	0.0125971	JAK2/PPARG/PARP1	3
BP	GO:0034655	nucleobase-containing compound catabolic process	12/248	405/18800	0.00776299	0.0237083	0.0125971	AKT1/DCPS/APAF1/MAPK14/TRDMT1/HINT1/ACAT1/PDE5A/PDE4B/HSPA1A/PNP/TYMP	12
BP	GO:0034109	homotypic cell-cell adhesion	5/248	93/18800	0.00778144	0.0237477	0.0126181	CCL5/JAK2/CTSG/METAP1/PPIA	5
BP	GO:0072330	monocarboxylic acid biosynthetic process	8/248	215/18800	0.00787777	0.0240247	0.0127652	GSTP1/GSTM2/GSTM1/NR1H4/AKR1C3/CBR1/FABP5/MIF	8
BP	GO:0007098	centrosome cycle	6/248	131/18800	0.00788631	0.0240274	0.0127666	KIF11/AURKA/KAT2B/CDK2/CHEK1/PLK1	6
BP	GO:0051480	regulation of cytosolic calcium ion concentration	11/248	356/18800	0.00788983	0.0240274	0.0127666	PRKACA/GSTM2/F2/FKBP1A/IL2/ABL1/PDPK1/ESR1/GSTO1/JAK2/CDK5	11
BP	GO:0022412	cellular process involved in reproduction in multicellular organism	12/248	406/18800	0.00790851	0.0240672	0.0127878	AKT1/PRKACA/RAN/AURKA/SRC/BCL2L1/KIT/HEXB/RARA/PDE5A/IGF1/PLK1	12
BP	GO:1990138	neuron projection extension	7/248	172/18800	0.00793964	0.0241448	0.012829	GSK3B/HSP90AA1/AURKA/RAB11A/ABL1/HSP90AB1/CDK5	7
BP	GO:0043407	negative regulation of MAP kinase activity	4/248	60/18800	0.00808827	0.0245794	0.01306	GSTP1/HMGCR/PPARG/BMP7	4
BP	GO:0001738	morphogenesis of a polarized epithelium	5/248	94/18800	0.00813238	0.0246612	0.0131034	RAC1/ABL1/PLEKHA4/RHOA/ERBB4	5
BP	GO:0002042	cell migration involved in sprouting angiogenesis	5/248	94/18800	0.00813238	0.0246612	0.0131034	AKT1/KDR/ABL1/HMOX1/RHOA	5
BP	GO:0045582	positive regulation of T cell differentiation	5/248	94/18800	0.00813238	0.0246612	0.0131034	IL2/RARA/PNP/RHOA/TGFBR2	5
BP	GO:0071333	cellular response to glucose stimulus	6/248	132/18800	0.0081732	0.0247674	0.0131599	PRKACA/RAF1/NR1H4/ACE/IGF1R/PPARD	6
BP	GO:0010469	regulation of signaling receptor activity	7/248	173/18800	0.00818419	0.0247833	0.0131683	DAPK1/SRC/PLAU/ESR2/PPARA/JAK2/PPARG	7
BP	GO:0010466	negative regulation of peptidase activity	9/248	262/18800	0.00820027	0.0248145	0.0131849	AKT1/SRC/RAF1/CTSB/BIRC7/DPEP1/MMP9/XIAP/SERPINA1	9
BP	GO:0032412	regulation of ion transmembrane transporter activity	9/248	263/18800	0.00839618	0.0253894	0.0134904	DAPK1/PRKACA/GSTM2/FKBP1A/MMP9/CTSS/GSTO1/PDE4B/CDK5	9
BP	GO:1903844	regulation of cellular response to transforming growth factor beta stimulus	6/248	133/18800	0.00846751	0.0255075	0.0135531	FKBP1A/PDPK1/HSP90AB1/PPARA/HSPA1A/PPARG	6
BP	GO:0002828	regulation of type 2 immune response	3/248	32/18800	0.0084827	0.0255075	0.0135531	RARA/ARG2/ARG1	3
BP	GO:0032770	positive regulation of monooxygenase activity	3/248	32/18800	0.0084827	0.0255075	0.0135531	VDR/AKT1/DHFR	3
BP	GO:0033028	myeloid cell apoptotic process	3/248	32/18800	0.0084827	0.0255075	0.0135531	CTSL/THRA/MIF	3
BP	GO:0045070	positive regulation of viral genome replication	3/248	32/18800	0.0084827	0.0255075	0.0135531	CCL5/PPARA/PPIA	3
BP	GO:0045684	positive regulation of epidermis development	3/248	32/18800	0.0084827	0.0255075	0.0135531	VDR/NME2/PPARD	3
BP	GO:0060674	placenta blood vessel development	3/248	32/18800	0.0084827	0.0255075	0.0135531	AKT1/MAP2K1/MAPK1	3
BP	GO:0071353	cellular response to interleukin-4	3/248	32/18800	0.0084827	0.0255075	0.0135531	IMPDH2/HSP90AB1/ARG1	3
BP	GO:0035306	positive regulation of dephosphorylation	4/248	61/18800	0.0085681	0.0257283	0.0136704	SRC/HSP90AB1/JAK2/PPIA	4
BP	GO:0050994	regulation of lipid catabolic process	4/248	61/18800	0.0085681	0.0257283	0.0136704	AKT1/PPARA/THRA/AKT2	4
BP	GO:0046890	regulation of lipid biosynthetic process	7/248	175/18800	0.00868988	0.0260445	0.0138384	AKT1/NR1H4/PPARA/FABP3/AKR1C3/IGF1R/FABP5	7
BP	GO:0071331	cellular response to hexose stimulus	6/248	134/18800	0.00876936	0.0260445	0.0138384	PRKACA/RAF1/NR1H4/ACE/IGF1R/PPARD	6
BP	GO:0002327	immature B cell differentiation	2/248	11/18800	0.00881283	0.0260445	0.0138384	KIT/ABL1	2
BP	GO:0006188	IMP biosynthetic process	2/248	11/18800	0.00881283	0.0260445	0.0138384	ATIC/APRT	2
BP	GO:0006222	UMP biosynthetic process	2/248	11/18800	0.00881283	0.0260445	0.0138384	UCK2/DHODH	2
BP	GO:0009174	pyrimidine ribonucleoside monophosphate biosynthetic process	2/248	11/18800	0.00881283	0.0260445	0.0138384	UCK2/DHODH	2
BP	GO:0010918	positive regulation of mitochondrial membrane potential	2/248	11/18800	0.00881283	0.0260445	0.0138384	AKT1/AKT2	2
BP	GO:0031284	positive regulation of guanylate cyclase activity	2/248	11/18800	0.00881283	0.0260445	0.0138384	NOS2/NOS3	2
BP	GO:0032000	positive regulation of fatty acid beta-oxidation	2/248	11/18800	0.00881283	0.0260445	0.0138384	PPARA/AKT2	2
BP	GO:0033148	positive regulation of intracellular estrogen receptor signaling pathway	2/248	11/18800	0.00881283	0.0260445	0.0138384	AR/PARP1	2
BP	GO:0033632	regulation of cell-cell adhesion mediated by integrin	2/248	11/18800	0.00881283	0.0260445	0.0138384	CCL5/DPP4	2
BP	GO:0042135	neurotransmitter catabolic process	2/248	11/18800	0.00881283	0.0260445	0.0138384	MAOB/MAOA	2
BP	GO:0042167	heme catabolic process	2/248	11/18800	0.00881283	0.0260445	0.0138384	HMOX1/BLVRB	2
BP	GO:0046149	pigment catabolic process	2/248	11/18800	0.00881283	0.0260445	0.0138384	HMOX1/BLVRB	2
BP	GO:0046940	nucleoside monophosphate phosphorylation	2/248	11/18800	0.00881283	0.0260445	0.0138384	DTYMK/AK1	2
BP	GO:0048103	somatic stem cell division	2/248	11/18800	0.00881283	0.0260445	0.0138384	TGFB2/KIT	2
BP	GO:0060315	negative regulation of ryanodine-sensitive calcium-release channel activity	2/248	11/18800	0.00881283	0.0260445	0.0138384	GSTM2/GSTO1	2
BP	GO:0071394	cellular response to testosterone stimulus	2/248	11/18800	0.00881283	0.0260445	0.0138384	AR/IGF1R	2
BP	GO:0071803	positive regulation of podosome assembly	2/248	11/18800	0.00881283	0.0260445	0.0138384	SRC/RHOA	2
BP	GO:0071872	cellular response to epinephrine stimulus	2/248	11/18800	0.00881283	0.0260445	0.0138384	PRKACA/PDE4B	2
BP	GO:0072584	caveolin-mediated endocytosis	2/248	11/18800	0.00881283	0.0260445	0.0138384	SRC/MAPK1	2
BP	GO:1901030	positive regulation of mitochondrial outer membrane permeabilization involved in apoptotic signaling pathway	2/248	11/18800	0.00881283	0.0260445	0.0138384	GSK3B/MAPK8	2
BP	GO:1902033	regulation of hematopoietic stem cell proliferation	2/248	11/18800	0.00881283	0.0260445	0.0138384	PIM1/ACE	2
BP	GO:0006942	regulation of striated muscle contraction	5/248	96/18800	0.00886695	0.0261505	0.0138947	PRKACA/GSTM2/GSTO1/PDE5A/PDE4B	5
BP	GO:0030316	osteoclast differentiation	5/248	96/18800	0.00886695	0.0261505	0.0138947	MAPK14/SRC/GLO1/PIK3R1/EPHA2	5
BP	GO:1903321	negative regulation of protein modification by small protein conjugation or removal	5/248	96/18800	0.00886695	0.0261505	0.0138947	AKT1/ABL1/HSPA1A/CDK5/PPIA	5
BP	GO:0030072	peptide hormone secretion	8/248	220/18800	0.00898435	0.0264786	0.0140691	HADH/RBP4/RAF1/NOS2/NR1H4/CCL5/JAK2/PPARD	8
BP	GO:0045165	cell fate commitment	9/248	266/18800	0.0090053	0.026504	0.0140826	KDR/CASP3/AR/RARA/CTSL/RHOA/PPARG/ERBB4/FGFR2	9
BP	GO:0090596	sensory organ morphogenesis	9/248	266/18800	0.0090053	0.026504	0.0140826	RARG/KDR/RBP4/THRB/RARB/EPHA2/MAPK1/FGFR2/BMP7	9
BP	GO:0046902	regulation of mitochondrial membrane permeability	4/248	62/18800	0.00906619	0.0266466	0.0141584	GSK3B/BCL2L1/HSPA1A/MAPK8	4
BP	GO:2000736	regulation of stem cell differentiation	4/248	62/18800	0.00906619	0.0266466	0.0141584	GSK3B/TGFB2/ABL1/CDK6	4
BP	GO:0090287	regulation of cellular response to growth factor stimulus	10/248	314/18800	0.0090771	0.0266474	0.0141588	KDR/FKBP1A/ABL1/PDPK1/FGFR1/HSP90AB1/XIAP/PPARA/HSPA1A/PPARG	10
BP	GO:0090101	negative regulation of transmembrane receptor protein serine/threonine kinase signaling pathway	6/248	135/18800	0.00907884	0.0266474	0.0141588	FKBP1A/ABL1/PDPK1/PPARA/HSPA1A/PPARG	6
BP	GO:0048736	appendage development	7/248	177/18800	0.00921818	0.0269406	0.0143146	RARG/KAT2B/TGFB2/RARB/RARA/FGFR2/BMP7	7
BP	GO:0052126	movement in host environment	7/248	177/18800	0.00921818	0.0269406	0.0143146	SRC/CTSB/EGFR/CTSL/EPHA2/HSPA1A/PPIA	7
BP	GO:0060173	limb development	7/248	177/18800	0.00921818	0.0269406	0.0143146	RARG/KAT2B/TGFB2/RARB/RARA/FGFR2/BMP7	7
BP	GO:0090276	regulation of peptide hormone secretion	7/248	177/18800	0.00921818	0.0269406	0.0143146	HADH/RBP4/NOS2/NR1H4/CCL5/JAK2/PPARD	7
BP	GO:0002431	Fc receptor mediated stimulatory signaling pathway	3/248	33/18800	0.00924144	0.0269406	0.0143146	SRC/ABL1/PTK2	3
BP	GO:0045648	positive regulation of erythrocyte differentiation	3/248	33/18800	0.00924144	0.0269406	0.0143146	MAPK14/STAT1/HSPA1A	3
BP	GO:0045736	negative regulation of cyclin-dependent protein serine/threonine kinase activity	3/248	33/18800	0.00924144	0.0269406	0.0143146	CASP3/KAT2B/PLK1	3
BP	GO:0045907	positive regulation of vasoconstriction	3/248	33/18800	0.00924144	0.0269406	0.0143146	ABL1/ACE/RHOA	3
BP	GO:0048566	embryonic digestive tract development	3/248	33/18800	0.00924144	0.0269406	0.0143146	TGFB2/RARB/FGFR2	3
BP	GO:1904030	negative regulation of cyclin-dependent protein kinase activity	3/248	33/18800	0.00924144	0.0269406	0.0143146	CASP3/KAT2B/PLK1	3
BP	GO:0010389	regulation of G2/M transition of mitotic cell cycle	5/248	97/18800	0.00925089	0.0269499	0.0143195	AURKA/RAB11A/CDK2/CHEK1/PLK1	5
BP	GO:0071326	cellular response to monosaccharide stimulus	6/248	136/18800	0.00939606	0.0273542	0.0145343	PRKACA/RAF1/NR1H4/ACE/IGF1R/PPARD	6
BP	GO:0006941	striated muscle contraction	7/248	178/18800	0.00949098	0.0276119	0.0146712	PRKACA/GSTM2/GSTO1/PDE5A/PDE4B/ARG2/ALDOA	7
BP	GO:0006767	water-soluble vitamin metabolic process	4/248	63/18800	0.00958278	0.0278224	0.0147831	DHFR/RFK/GSTO1/ACP3	4
BP	GO:0032623	interleukin-2 production	4/248	63/18800	0.00958278	0.0278224	0.0147831	ABL1/NR1H4/PDE4B/PNP	4
BP	GO:0032663	regulation of interleukin-2 production	4/248	63/18800	0.00958278	0.0278224	0.0147831	ABL1/NR1H4/PDE4B/PNP	4
BP	GO:0042632	cholesterol homeostasis	5/248	98/18800	0.00964613	0.0279686	0.0148608	RORA/NR1H4/FABP3/FABP4/EPHX2	5
BP	GO:0050773	regulation of dendrite development	5/248	98/18800	0.00964613	0.0279686	0.0148608	RAP2A/GSK3B/ABL1/RHOA/BMP7	5
BP	GO:0021696	cerebellar cortex morphogenesis	3/248	34/18800	0.0100386	0.0288021	0.0153036	RORA/MAP2K1/CDK5	3
BP	GO:0032743	positive regulation of interleukin-2 production	3/248	34/18800	0.0100386	0.0288021	0.0153036	ABL1/PDE4B/PNP	3
BP	GO:0035308	negative regulation of protein dephosphorylation	3/248	34/18800	0.0100386	0.0288021	0.0153036	GSK3B/FKBP1A/LGALS3	3
BP	GO:0043276	anoikis	3/248	34/18800	0.0100386	0.0288021	0.0153036	AKT1/SRC/PTK2	3
BP	GO:0044273	sulfur compound catabolic process	3/248	34/18800	0.0100386	0.0288021	0.0153036	DPEP1/ACAT1/AGXT	3
BP	GO:0051973	positive regulation of telomerase activity	3/248	34/18800	0.0100386	0.0288021	0.0153036	HSP90AA1/HSP90AB1/MAPK1	3
BP	GO:0070232	regulation of T cell apoptotic process	3/248	34/18800	0.0100386	0.0288021	0.0153036	CCL5/LGALS3/ARG2	3
BP	GO:0070670	response to interleukin-4	3/248	34/18800	0.0100386	0.0288021	0.0153036	IMPDH2/HSP90AB1/ARG1	3
BP	GO:0090313	regulation of protein targeting to membrane	3/248	34/18800	0.0100386	0.0288021	0.0153036	HRAS/AKT2/CDK5	3
BP	GO:0090322	regulation of superoxide metabolic process	3/248	34/18800	0.0100386	0.0288021	0.0153036	GSTP1/DHFR/BMP7	3
BP	GO:1901532	regulation of hematopoietic progenitor cell differentiation	3/248	34/18800	0.0100386	0.0288021	0.0153036	KDR/ABL1/CDK6	3
BP	GO:1990000	amyloid fibril formation	3/248	34/18800	0.0100386	0.0288021	0.0153036	FKBP1A/B2M/MDM2	3
BP	GO:0019233	sensory perception of pain	5/248	99/18800	0.0100528	0.0288021	0.0153036	MME/ACE/ACP3/CDK5/FABP5	5
BP	GO:0055092	sterol homeostasis	5/248	99/18800	0.0100528	0.0288021	0.0153036	RORA/NR1H4/FABP3/FABP4/EPHX2	5
BP	GO:0002705	positive regulation of leukocyte mediated immunity	6/248	138/18800	0.0100541	0.0288021	0.0153036	NOS2/KIT/IL2/ARG1/B2M/AZGP1	6
BP	GO:0007266	Rho protein signal transduction	6/248	138/18800	0.0100541	0.0288021	0.0153036	RAC1/RAF1/ABL1/ARHGAP1/RHOA/ARHGDIB	6
BP	GO:0042552	myelination	6/248	138/18800	0.0100541	0.0288021	0.0153036	AKT1/RARG/HEXB/RARA/AKT2/TYMP	6
BP	GO:0002791	regulation of peptide secretion	7/248	180/18800	0.0100542	0.0288021	0.0153036	HADH/RBP4/NOS2/NR1H4/CCL5/JAK2/PPARD	7
BP	GO:0060249	anatomical structure homeostasis	10/248	319/18800	0.0100703	0.0288288	0.0153178	KDR/RBP4/CTSK/SRC/ALB/ALDOA/CDK5/NOS3/B2M/AZGP1	10
BP	GO:0019229	regulation of vasoconstriction	4/248	64/18800	0.0101181	0.028908	0.0153599	ABL1/ACE/MMP2/RHOA	4
BP	GO:0031638	zymogen activation	4/248	64/18800	0.0101181	0.028908	0.0153599	APAF1/PLAU/CTSL/C1R	4
BP	GO:0050918	positive chemotaxis	4/248	64/18800	0.0101181	0.028908	0.0153599	KDR/CCL5/LGALS3/MIF	4
BP	GO:0051052	regulation of DNA metabolic process	13/248	472/18800	0.0101809	0.0290679	0.0154449	HSP90AA1/AKT1/APAF1/SRC/IL2/EGFR/CDK2/HSP90AB1/MAPK1/CHEK1/IGF1R/PARP1/CDK9	13
BP	GO:0002790	peptide secretion	8/248	225/18800	0.0102032	0.0291124	0.0154685	HADH/RBP4/RAF1/NOS2/NR1H4/CCL5/JAK2/PPARD	8
BP	GO:0019827	stem cell population maintenance	6/248	139/18800	0.0103951	0.0295215	0.0156859	EIF4E/RAF1/KIT/PADI4/BMP7/DDX6	6
BP	GO:0006068	ethanol catabolic process	2/248	12/18800	0.010484	0.0295215	0.0156859	SULT1A1/SULT1E1	2
BP	GO:0006787	porphyrin-containing compound catabolic process	2/248	12/18800	0.010484	0.0295215	0.0156859	HMOX1/BLVRB	2
BP	GO:0009086	methionine biosynthetic process	2/248	12/18800	0.010484	0.0295215	0.0156859	MTAP/MTHFD1	2
BP	GO:0014745	negative regulation of muscle adaptation	2/248	12/18800	0.010484	0.0295215	0.0156859	PPARG/NOS3	2
BP	GO:0014842	regulation of skeletal muscle satellite cell proliferation	2/248	12/18800	0.010484	0.0295215	0.0156859	JAK2/PPARD	2
BP	GO:0019321	pentose metabolic process	2/248	12/18800	0.010484	0.0295215	0.0156859	DCXR/G6PD	2
BP	GO:0033015	tetrapyrrole catabolic process	2/248	12/18800	0.010484	0.0295215	0.0156859	HMOX1/BLVRB	2
BP	GO:0033145	positive regulation of intracellular steroid hormone receptor signaling pathway	2/248	12/18800	0.010484	0.0295215	0.0156859	AR/PARP1	2
BP	GO:0033690	positive regulation of osteoblast proliferation	2/248	12/18800	0.010484	0.0295215	0.0156859	ABL1/IGF1R	2
BP	GO:0035112	genitalia morphogenesis	2/248	12/18800	0.010484	0.0295215	0.0156859	RBP4/AR	2
BP	GO:0035739	CD4-positive, alpha-beta T cell proliferation	2/248	12/18800	0.010484	0.0295215	0.0156859	ARG2/TGFBR2	2
BP	GO:0038183	bile acid signaling pathway	2/248	12/18800	0.010484	0.0295215	0.0156859	VDR/NR1H4	2
BP	GO:0043568	positive regulation of insulin-like growth factor receptor signaling pathway	2/248	12/18800	0.010484	0.0295215	0.0156859	AR/IGF1	2
BP	GO:0045815	epigenetic maintenance of chromatin in transcription-competent conformation	2/248	12/18800	0.010484	0.0295215	0.0156859	KAT2B/CHEK1	2
BP	GO:0061052	negative regulation of cell growth involved in cardiac muscle cell development	2/248	12/18800	0.010484	0.0295215	0.0156859	G6PD/PPARA	2
BP	GO:0061517	macrophage proliferation	2/248	12/18800	0.010484	0.0295215	0.0156859	MAPK1/PTK2	2
BP	GO:1903800	positive regulation of production of miRNAs involved in gene silencing by miRNA	2/248	12/18800	0.010484	0.0295215	0.0156859	MAP2K1/EGFR	2
BP	GO:1905522	negative regulation of macrophage migration	2/248	12/18800	0.010484	0.0295215	0.0156859	MIF/CYP19A1	2
BP	GO:2000561	regulation of CD4-positive, alpha-beta T cell proliferation	2/248	12/18800	0.010484	0.0295215	0.0156859	ARG2/TGFBR2	2
BP	GO:0003170	heart valve development	4/248	65/18800	0.0106725	0.0299933	0.0159366	TGFB2/NOS3/MDM2/TGFBR2	4
BP	GO:0016126	sterol biosynthetic process	4/248	65/18800	0.0106725	0.0299933	0.0159366	HMGCR/G6PD/FDPS/LSS	4
BP	GO:1905330	regulation of morphogenesis of an epithelium	4/248	65/18800	0.0106725	0.0299933	0.0159366	AR/ABL1/ESR1/BMP7	4
BP	GO:0050921	positive regulation of chemotaxis	6/248	140/18800	0.0107443	0.0301754	0.0160333	RAC1/KDR/FGFR1/CCL5/MAPK1/PTK2	6
BP	GO:0034765	regulation of ion transmembrane transport	13/248	476/18800	0.0108675	0.0303033	0.0161013	DAPK1/PRKACA/GSTM2/F2/FKBP1A/ABL1/G6PD/PDPK1/MMP9/CTSS/GSTO1/PDE4B/CDK5	13
BP	GO:0001569	branching involved in blood vessel morphogenesis	3/248	35/18800	0.0108745	0.0303033	0.0161013	KDR/ABL1/TGFBR2	3
BP	GO:0006471	protein ADP-ribosylation	3/248	35/18800	0.0108745	0.0303033	0.0161013	WARS1/KAT2B/PARP1	3
BP	GO:0010614	negative regulation of cardiac muscle hypertrophy	3/248	35/18800	0.0108745	0.0303033	0.0161013	G6PD/PPARA/PPARG	3
BP	GO:0010762	regulation of fibroblast migration	3/248	35/18800	0.0108745	0.0303033	0.0161013	AKT1/RAC1/PTK2	3
BP	GO:0014808	release of sequestered calcium ion into cytosol by sarcoplasmic reticulum	3/248	35/18800	0.0108745	0.0303033	0.0161013	PRKACA/GSTM2/GSTO1	3
BP	GO:0033146	regulation of intracellular estrogen receptor signaling pathway	3/248	35/18800	0.0108745	0.0303033	0.0161013	AR/SRC/PARP1	3
BP	GO:0034110	regulation of homotypic cell-cell adhesion	3/248	35/18800	0.0108745	0.0303033	0.0161013	CCL5/JAK2/CTSG	3
BP	GO:0048048	embryonic eye morphogenesis	3/248	35/18800	0.0108745	0.0303033	0.0161013	RARG/RARB/BMP7	3
BP	GO:0090050	positive regulation of cell migration involved in sprouting angiogenesis	3/248	35/18800	0.0108745	0.0303033	0.0161013	KDR/ABL1/HMOX1	3
BP	GO:0090075	relaxation of muscle	3/248	35/18800	0.0108745	0.0303033	0.0161013	GSTM2/PDE5A/PDE4B	3
BP	GO:0097345	mitochondrial outer membrane permeabilization	3/248	35/18800	0.0108745	0.0303033	0.0161013	GSK3B/HSPA1A/MAPK8	3
BP	GO:0048477	oogenesis	5/248	101/18800	0.0109013	0.0303582	0.0161305	AURKA/SRC/HEXB/PDE5A/IGF1	5
BP	GO:0045766	positive regulation of angiogenesis	7/248	183/18800	0.0109443	0.030419	0.0161628	KDR/TEK/ABL1/PDPK1/HMOX1/NOS3/TGFBR2	7
BP	GO:0090087	regulation of peptide transport	7/248	183/18800	0.0109443	0.030419	0.0161628	HADH/RBP4/NOS2/NR1H4/CCL5/JAK2/PPARD	7
BP	GO:1904018	positive regulation of vasculature development	7/248	183/18800	0.0109443	0.030419	0.0161628	KDR/TEK/ABL1/PDPK1/HMOX1/NOS3/TGFBR2	7
BP	GO:0002687	positive regulation of leukocyte migration	6/248	141/18800	0.0111017	0.0308365	0.0163846	RAC1/CCL5/LGALS3/MAPK1/PTK2/RHOA	6
BP	GO:0006081	cellular aldehyde metabolic process	4/248	66/18800	0.0112461	0.0311571	0.016555	GLO1/AKR1C3/AGXT/TPI1	4
BP	GO:0010812	negative regulation of cell-substrate adhesion	4/248	66/18800	0.0112461	0.0311571	0.016555	MMP12/SRC/PIK3R1/RHOA	4
BP	GO:0050435	amyloid-beta metabolic process	4/248	66/18800	0.0112461	0.0311571	0.016555	MME/CASP3/IGF1/ACE	4
BP	GO:2000514	regulation of CD4-positive, alpha-beta T cell activation	4/248	66/18800	0.0112461	0.0311571	0.016555	IL2/RARA/ARG2/TGFBR2	4
BP	GO:1902745	positive regulation of lamellipodium organization	3/248	36/18800	0.0117495	0.0325097	0.0172736	RAC1/SRC/PIK3R1	3
BP	GO:1903514	release of sequestered calcium ion into cytosol by endoplasmic reticulum	3/248	36/18800	0.0117495	0.0325097	0.0172736	PRKACA/GSTM2/GSTO1	3
BP	GO:1901796	regulation of signal transduction by p53 class mediator	5/248	103/18800	0.0117974	0.0326211	0.0173328	AKT1/AURKA/CHEK1/MDM2/MIF	5
BP	GO:0045088	regulation of innate immune response	8/248	231/18800	0.0118232	0.032653	0.0173498	HSP90AA1/MMP12/SRC/HSP90AB1/CCL5/XIAP/ARG1/PPARG	8
BP	GO:0032024	positive regulation of insulin secretion	4/248	67/18800	0.0118393	0.032653	0.0173498	RBP4/NR1H4/JAK2/PPARD	4
BP	GO:0051926	negative regulation of calcium ion transport	4/248	67/18800	0.0118393	0.032653	0.0173498	GSTM2/GSTO1/ACE/NOS3	4
BP	GO:0071300	cellular response to retinoic acid	4/248	67/18800	0.0118393	0.032653	0.0173498	GSK3B/RARG/RARA/FGFR2	4
BP	GO:0050804	modulation of chemical synaptic transmission	12/248	429/18800	0.0118871	0.0327518	0.0174022	HRAS/GSK3B/EIF4E/PRKACA/MME/SRC/KIT/ABL1/RARA/JAK2/MAPK1/CDK5	12
BP	GO:0030308	negative regulation of cell growth	7/248	186/18800	0.0118903	0.0327518	0.0174022	ESR2/TGFB2/G6PD/PPARA/HSPA1A/CDK5/PPARD	7
BP	GO:0002768	immune response-regulating cell surface receptor signaling pathway	10/248	328/18800	0.0120645	0.0332102	0.0176458	HRAS/MAPK10/SRC/KIT/ABL1/LGALS3/PDE4B/MAPK1/PTK2/MAPK8	10
BP	GO:0003084	positive regulation of systemic arterial blood pressure	2/248	13/18800	0.0122833	0.033427	0.017761	ACE/RHOA	2
BP	GO:0007183	SMAD protein complex assembly	2/248	13/18800	0.0122833	0.033427	0.017761	FKBP1A/PARP1	2
BP	GO:0009176	pyrimidine deoxyribonucleoside monophosphate metabolic process	2/248	13/18800	0.0122833	0.033427	0.017761	TYMS/TYMP	2
BP	GO:0009214	cyclic nucleotide catabolic process	2/248	13/18800	0.0122833	0.033427	0.017761	PDE5A/PDE4B	2
BP	GO:0009437	carnitine metabolic process	2/248	13/18800	0.0122833	0.033427	0.017761	ACADM/CRAT	2
BP	GO:0010745	negative regulation of macrophage derived foam cell differentiation	2/248	13/18800	0.0122833	0.033427	0.017761	PPARA/PPARG	2
BP	GO:0014857	regulation of skeletal muscle cell proliferation	2/248	13/18800	0.0122833	0.033427	0.017761	JAK2/PPARD	2
BP	GO:0018206	peptidyl-methionine modification	2/248	13/18800	0.0122833	0.033427	0.017761	METAP2/METAP1	2
BP	GO:0019336	phenol-containing compound catabolic process	2/248	13/18800	0.0122833	0.033427	0.017761	MAOB/MAOA	2
BP	GO:0031000	response to caffeine	2/248	13/18800	0.0122833	0.033427	0.017761	GSTM2/CHEK1	2
BP	GO:0043970	histone H3-K9 acetylation	2/248	13/18800	0.0122833	0.033427	0.017761	KAT2B/CHEK1	2
BP	GO:0051280	negative regulation of release of sequestered calcium ion into cytosol	2/248	13/18800	0.0122833	0.033427	0.017761	GSTM2/GSTO1	2
BP	GO:0060670	branching involved in labyrinthine layer morphogenesis	2/248	13/18800	0.0122833	0.033427	0.017761	ST14/FGFR2	2
BP	GO:0070424	regulation of nucleotide-binding oligomerization domain containing signaling pathway	2/248	13/18800	0.0122833	0.033427	0.017761	XIAP/HSPA1A	2
BP	GO:0070486	leukocyte aggregation	2/248	13/18800	0.0122833	0.033427	0.017761	S100A9/BMP7	2
BP	GO:0071415	cellular response to purine-containing compound	2/248	13/18800	0.0122833	0.033427	0.017761	GSTM2/CHEK1	2
BP	GO:0110096	cellular response to aldehyde	2/248	13/18800	0.0122833	0.033427	0.017761	ACE/IGF1R	2
BP	GO:1903265	positive regulation of tumor necrosis factor-mediated signaling pathway	2/248	13/18800	0.0122833	0.033427	0.017761	CASP1/HSPA1A	2
BP	GO:0045732	positive regulation of protein catabolic process	8/248	233/18800	0.0124032	0.0337319	0.017923	GSK3B/HSP90AA1/AKT1/AURKA/HSPA1A/PTK2/MDM2/PLK1	8
BP	GO:0042130	negative regulation of T cell proliferation	4/248	68/18800	0.0124521	0.0338436	0.0179824	CASP3/PDE5A/ARG2/ARG1	4
BP	GO:0007051	spindle organization	7/248	188/18800	0.012553	0.0340743	0.018105	RAN/KIF11/AURKA/RAB11A/HSPA1A/RHOA/PLK1	7
BP	GO:0051146	striated muscle cell differentiation	9/248	281/18800	0.0125666	0.0340743	0.018105	AKT1/MAPK14/CASP3/RARB/G6PD/PPARA/RARA/ACADM/IGF1	9
BP	GO:0031023	microtubule organizing center organization	6/248	145/18800	0.0126156	0.0340743	0.018105	KIF11/AURKA/KAT2B/CDK2/CHEK1/PLK1	6
BP	GO:0050729	positive regulation of inflammatory response	6/248	145/18800	0.0126156	0.0340743	0.018105	CASP1/IL2/JAK2/S100A9/ACE/FABP4	6
BP	GO:0003230	cardiac atrium development	3/248	37/18800	0.0126639	0.0340743	0.018105	TGFB2/IGF1R/MDM2	3
BP	GO:0008207	C21-steroid hormone metabolic process	3/248	37/18800	0.0126639	0.0340743	0.018105	AKR1B1/AKR1C2/AKR1C3	3
BP	GO:0008210	estrogen metabolic process	3/248	37/18800	0.0126639	0.0340743	0.018105	SULT1A1/SULT1E1/CYP19A1	3
BP	GO:0014037	Schwann cell differentiation	3/248	37/18800	0.0126639	0.0340743	0.018105	AKT1/AKT2/CDK5	3
BP	GO:0014741	negative regulation of muscle hypertrophy	3/248	37/18800	0.0126639	0.0340743	0.018105	G6PD/PPARA/PPARG	3
BP	GO:0031076	embryonic camera-type eye development	3/248	37/18800	0.0126639	0.0340743	0.018105	RARG/RARA/BMP7	3
BP	GO:0032094	response to food	3/248	37/18800	0.0126639	0.0340743	0.018105	AKT1/G6PD/PPARA	3
BP	GO:0033120	positive regulation of RNA splicing	3/248	37/18800	0.0126639	0.0340743	0.018105	PIK3R1/HSPA1A/HSPA8	3
BP	GO:0038179	neurotrophin signaling pathway	3/248	37/18800	0.0126639	0.0340743	0.018105	CASP3/SRC/RAF1	3
BP	GO:0042092	type 2 immune response	3/248	37/18800	0.0126639	0.0340743	0.018105	RARA/ARG2/ARG1	3
BP	GO:0046640	regulation of alpha-beta T cell proliferation	3/248	37/18800	0.0126639	0.0340743	0.018105	JAK2/ARG2/TGFBR2	3
BP	GO:1901021	positive regulation of calcium ion transmembrane transporter activity	3/248	37/18800	0.0126639	0.0340743	0.018105	GSTM2/GSTO1/CDK5	3
BP	GO:1903131	mononuclear cell differentiation	12/248	433/18800	0.0127135	0.0341864	0.0181645	RORA/KIT/IL2/ABL1/RARA/CTSL/PNP/RHOA/PPARG/B2M/CDK6/TGFBR2	12
BP	GO:1901890	positive regulation of cell junction assembly	5/248	105/18800	0.0127423	0.0342423	0.0181942	RAC1/KDR/TEK/ABL1/EPHA2	5
BP	GO:0030098	lymphocyte differentiation	11/248	382/18800	0.0128899	0.0346175	0.0183936	RORA/KIT/IL2/ABL1/RARA/CTSL/PNP/RHOA/B2M/CDK6/TGFBR2	11
BP	GO:0090066	regulation of anatomical structure size	13/248	487/18800	0.0129426	0.0347373	0.0184572	GSK3B/RAC1/RARG/RAB11A/ABL1/HSP90AB1/ACE/MMP2/RHOA/CDK5/NOS3/SOD2/PPARD	13
BP	GO:0007004	telomere maintenance via telomerase	4/248	69/18800	0.0130849	0.0350534	0.0186252	HSP90AA1/SRC/HSP90AB1/MAPK1	4
BP	GO:0034394	protein localization to cell surface	4/248	69/18800	0.0130849	0.0350534	0.0186252	AKT1/RAB11A/HSP90AB1/ERBB4	4
BP	GO:0070527	platelet aggregation	4/248	69/18800	0.0130849	0.0350534	0.0186252	JAK2/CTSG/METAP1/PPIA	4
BP	GO:0120034	positive regulation of plasma membrane bounded cell projection assembly	5/248	106/18800	0.0132334	0.0354077	0.0188134	HRAS/GSK3B/RAC1/KIT/PIK3R1	5
BP	GO:0007369	gastrulation	7/248	190/18800	0.0132418	0.0354077	0.0188134	PRKACA/MMP9/EPHA2/MMP2/FGFR2/BMP7/TGFBR2	7
BP	GO:0060401	cytosolic calcium ion transport	7/248	190/18800	0.0132418	0.0354077	0.0188134	PRKACA/GSTM2/F2/FKBP1A/ABL1/PDPK1/GSTO1	7
BP	GO:0002703	regulation of leukocyte mediated immunity	8/248	236/18800	0.0133119	0.0355729	0.0189012	NOS2/KIT/IL2/PDPK1/HMOX1/ARG1/B2M/AZGP1	8
BP	GO:0071322	cellular response to carbohydrate stimulus	6/248	147/18800	0.0134245	0.0358516	0.0190493	PRKACA/RAF1/NR1H4/ACE/IGF1R/PPARD	6
BP	GO:0002701	negative regulation of production of molecular mediator of immune response	3/248	38/18800	0.0136179	0.0362777	0.0192757	TGFB2/HMOX1/ARG1	3
BP	GO:0007617	mating behavior	3/248	38/18800	0.0136179	0.0362777	0.0192757	THRB/HEXB/THRA	3
BP	GO:0010742	macrophage derived foam cell differentiation	3/248	38/18800	0.0136179	0.0362777	0.0192757	STAT1/PPARA/PPARG	3
BP	GO:0043403	skeletal muscle tissue regeneration	3/248	38/18800	0.0136179	0.0362777	0.0192757	IGF1/PPARD/TGFBR2	3
BP	GO:0007229	integrin-mediated signaling pathway	5/248	107/18800	0.0137371	0.0364166	0.0193495	NME2/SRC/ABL1/PTK2/CTNNA1	5
BP	GO:0030038	contractile actin filament bundle assembly	5/248	107/18800	0.0137371	0.0364166	0.0193495	RAC1/SRC/ABL1/PIK3R1/RHOA	5
BP	GO:0043149	stress fiber assembly	5/248	107/18800	0.0137371	0.0364166	0.0193495	RAC1/SRC/ABL1/PIK3R1/RHOA	5
BP	GO:0045621	positive regulation of lymphocyte differentiation	5/248	107/18800	0.0137371	0.0364166	0.0193495	IL2/RARA/PNP/RHOA/TGFBR2	5
BP	GO:0051057	positive regulation of small GTPase mediated signal transduction	4/248	70/18800	0.0137378	0.0364166	0.0193495	RAC1/SRC/IGF1/TGM2	4
BP	GO:0061035	regulation of cartilage development	4/248	70/18800	0.0137378	0.0364166	0.0193495	RARG/CTSK/RARB/RARA	4
BP	GO:0071260	cellular response to mechanical stimulus	4/248	70/18800	0.0137378	0.0364166	0.0193495	CASP1/CHEK1/IGF1R/MAPK8	4
BP	GO:1904888	cranial skeletal system development	4/248	70/18800	0.0137378	0.0364166	0.0193495	TGFB2/MTHFD1/FGFR2/TGFBR2	4
BP	GO:0002475	antigen processing and presentation via MHC class Ib	2/248	14/18800	0.0142069	0.0373149	0.0198268	B2M/AZGP1	2
BP	GO:0002829	negative regulation of type 2 immune response	2/248	14/18800	0.0142069	0.0373149	0.0198268	ARG2/ARG1	2
BP	GO:0002903	negative regulation of B cell apoptotic process	2/248	14/18800	0.0142069	0.0373149	0.0198268	IL2/MIF	2
BP	GO:0003376	sphingosine-1-phosphate receptor signaling pathway	2/248	14/18800	0.0142069	0.0373149	0.0198268	AKT1/RAC1	2
BP	GO:0006167	AMP biosynthetic process	2/248	14/18800	0.0142069	0.0373149	0.0198268	ATIC/APRT	2
BP	GO:0006241	CTP biosynthetic process	2/248	14/18800	0.0142069	0.0373149	0.0198268	UCK2/NME2	2
BP	GO:0009159	deoxyribonucleoside monophosphate catabolic process	2/248	14/18800	0.0142069	0.0373149	0.0198268	PNP/TYMP	2
BP	GO:0014841	skeletal muscle satellite cell proliferation	2/248	14/18800	0.0142069	0.0373149	0.0198268	JAK2/PPARD	2
BP	GO:0031282	regulation of guanylate cyclase activity	2/248	14/18800	0.0142069	0.0373149	0.0198268	NOS2/NOS3	2
BP	GO:0035791	platelet-derived growth factor receptor-beta signaling pathway	2/248	14/18800	0.0142069	0.0373149	0.0198268	SRC/ABL1	2
BP	GO:0055012	ventricular cardiac muscle cell differentiation	2/248	14/18800	0.0142069	0.0373149	0.0198268	RARB/RARA	2
BP	GO:0060576	intestinal epithelial cell development	2/248	14/18800	0.0142069	0.0373149	0.0198268	SRC/TYMS	2
BP	GO:0071801	regulation of podosome assembly	2/248	14/18800	0.0142069	0.0373149	0.0198268	SRC/RHOA	2
BP	GO:1902947	regulation of tau-protein kinase activity	2/248	14/18800	0.0142069	0.0373149	0.0198268	HSP90AA1/HSP90AB1	2
BP	GO:1905065	positive regulation of vascular associated smooth muscle cell differentiation	2/248	14/18800	0.0142069	0.0373149	0.0198268	KIT/SOD2	2
BP	GO:1902749	regulation of cell cycle G2/M phase transition	5/248	108/18800	0.0142536	0.0374147	0.0198798	AURKA/RAB11A/CDK2/CHEK1/PLK1	5
BP	GO:0007043	cell-cell junction assembly	6/248	149/18800	0.014269	0.0374323	0.0198892	PRKACA/NR1H4/EPHA2/ACE/RHOA/CTNNA1	6
BP	GO:0030032	lamellipodium assembly	4/248	71/18800	0.014411	0.0377587	0.0200626	RAC1/KIT/PIK3R1/EPHA2	4
BP	GO:2001259	positive regulation of cation channel activity	4/248	71/18800	0.014411	0.0377587	0.0200626	GSTM2/CTSS/GSTO1/CDK5	4
BP	GO:0043029	T cell homeostasis	3/248	39/18800	0.0146117	0.0382146	0.0203049	AKT1/CASP3/IL2	3
BP	GO:0090077	foam cell differentiation	3/248	39/18800	0.0146117	0.0382146	0.0203049	STAT1/PPARA/PPARG	3
BP	GO:1901031	regulation of response to reactive oxygen species	3/248	39/18800	0.0146117	0.0382146	0.0203049	DHFR/ABL1/BMP7	3
BP	GO:0071897	DNA biosynthetic process	7/248	194/18800	0.0147004	0.038423	0.0204156	HSP90AA1/SRC/HSP90AB1/TYMS/MAPK1/CHEK1/TK1	7
BP	GO:0051495	positive regulation of cytoskeleton organization	7/248	195/18800	0.0150822	0.0393367	0.0209011	HRAS/RAC1/TEK/ABL1/HSPA1A/RHOA/CDK5	7
BP	GO:0003208	cardiac ventricle morphogenesis	4/248	72/18800	0.0151048	0.0393367	0.0209011	FKBP1A/TGFB2/FGFR2/TGFBR2	4
BP	GO:0033143	regulation of intracellular steroid hormone receptor signaling pathway	4/248	72/18800	0.0151048	0.0393367	0.0209011	AR/SRC/RHOA/PARP1	4
BP	GO:0035567	non-canonical Wnt signaling pathway	4/248	72/18800	0.0151048	0.0393367	0.0209011	RAC1/ABL1/PLEKHA4/RHOA	4
BP	GO:0042246	tissue regeneration	4/248	72/18800	0.0151048	0.0393367	0.0209011	IGF1/ERBB4/PPARD/TGFBR2	4
BP	GO:1903036	positive regulation of response to wounding	4/248	72/18800	0.0151048	0.0393367	0.0209011	HRAS/F2/PTK2/IGF1R	4
BP	GO:0045580	regulation of T cell differentiation	6/248	151/18800	0.0151499	0.0394301	0.0209507	IL2/ABL1/RARA/PNP/RHOA/TGFBR2	6
BP	GO:0032611	interleukin-1 beta production	5/248	110/18800	0.0153254	0.0398387	0.0211678	GSTP1/CASP1/JAK2/ARG2/IGF1	5
BP	GO:0032651	regulation of interleukin-1 beta production	5/248	110/18800	0.0153254	0.0398387	0.0211678	GSTP1/CASP1/JAK2/ARG2/IGF1	5
BP	GO:0006470	protein dephosphorylation	9/248	291/18800	0.0154646	0.0401761	0.0213471	GSK3B/FKBP1A/HSP90AB1/LGALS3/JAK2/ACP3/CSNK2B/DUSP6/PPIA	9
BP	GO:0070507	regulation of microtubule cytoskeleton organization	6/248	152/18800	0.0156042	0.0405143	0.0215268	GSK3B/RAC1/ABL1/HSPA1A/RHOA/PLK1	6
BP	GO:0000266	mitochondrial fission	3/248	40/18800	0.0156456	0.0405239	0.0215319	AURKA/KDR/PPARG	3
BP	GO:0001953	negative regulation of cell-matrix adhesion	3/248	40/18800	0.0156456	0.0405239	0.0215319	MMP12/SRC/PIK3R1	3
BP	GO:0009069	serine family amino acid metabolic process	3/248	40/18800	0.0156456	0.0405239	0.0215319	DHFR/AGXT/MTHFD1	3
BP	GO:0046633	alpha-beta T cell proliferation	3/248	40/18800	0.0156456	0.0405239	0.0215319	JAK2/ARG2/TGFBR2	3
BP	GO:0001707	mesoderm formation	4/248	73/18800	0.0158194	0.0409001	0.0217317	PRKACA/EPHA2/FGFR2/BMP7	4
BP	GO:0150076	neuroinflammatory response	4/248	73/18800	0.0158194	0.0409001	0.0217317	MMP3/MMP9/JAK2/IGF1	4
BP	GO:2000573	positive regulation of DNA biosynthetic process	4/248	73/18800	0.0158194	0.0409001	0.0217317	HSP90AA1/SRC/HSP90AB1/MAPK1	4
BP	GO:0060491	regulation of cell projection assembly	7/248	197/18800	0.015867	0.0409854	0.0217771	HRAS/GSK3B/RAC1/SRC/KIT/PIK3R1/EPHA2	7
BP	GO:0007088	regulation of mitotic nuclear division	5/248	111/18800	0.015881	0.0409854	0.0217771	AURKA/CHEK1/IGF1/BMP7/PLK1	5
BP	GO:0048640	negative regulation of developmental growth	5/248	111/18800	0.015881	0.0409854	0.0217771	RBP4/G6PD/PPARA/CDK5/TGFBR2	5
BP	GO:0044409	entry into host	6/248	153/18800	0.0160678	0.0413209	0.0219554	SRC/CTSB/EGFR/CTSL/EPHA2/HSPA1A	6
BP	GO:0003413	chondrocyte differentiation involved in endochondral bone morphogenesis	2/248	15/18800	0.0162514	0.0413209	0.0219554	RARG/TGFBR2	2
BP	GO:0009173	pyrimidine ribonucleoside monophosphate metabolic process	2/248	15/18800	0.0162514	0.0413209	0.0219554	UCK2/DHODH	2
BP	GO:0009209	pyrimidine ribonucleoside triphosphate biosynthetic process	2/248	15/18800	0.0162514	0.0413209	0.0219554	UCK2/NME2	2
BP	GO:0010763	positive regulation of fibroblast migration	2/248	15/18800	0.0162514	0.0413209	0.0219554	AKT1/PTK2	2
BP	GO:0010839	negative regulation of keratinocyte proliferation	2/248	15/18800	0.0162514	0.0413209	0.0219554	VDR/FGFR2	2
BP	GO:0010889	regulation of sequestering of triglyceride	2/248	15/18800	0.0162514	0.0413209	0.0219554	PPARA/PPARG	2
BP	GO:0014856	skeletal muscle cell proliferation	2/248	15/18800	0.0162514	0.0413209	0.0219554	JAK2/PPARD	2
BP	GO:0042976	activation of Janus kinase activity	2/248	15/18800	0.0162514	0.0413209	0.0219554	CCL5/JAK2	2
BP	GO:0043518	negative regulation of DNA damage response, signal transduction by p53 class mediator	2/248	15/18800	0.0162514	0.0413209	0.0219554	MDM2/MIF	2
BP	GO:0046007	negative regulation of activated T cell proliferation	2/248	15/18800	0.0162514	0.0413209	0.0219554	CASP3/ARG1	2
BP	GO:0046049	UMP metabolic process	2/248	15/18800	0.0162514	0.0413209	0.0219554	UCK2/DHODH	2
BP	GO:0046500	S-adenosylmethionine metabolic process	2/248	15/18800	0.0162514	0.0413209	0.0219554	AMD1/AHCY	2
BP	GO:0048308	organelle inheritance	2/248	15/18800	0.0162514	0.0413209	0.0219554	MAP2K1/MAPK1	2
BP	GO:0048313	Golgi inheritance	2/248	15/18800	0.0162514	0.0413209	0.0219554	MAP2K1/MAPK1	2
BP	GO:0051284	positive regulation of sequestering of calcium ion	2/248	15/18800	0.0162514	0.0413209	0.0219554	GSTM2/GSTO1	2
BP	GO:0051791	medium-chain fatty acid metabolic process	2/248	15/18800	0.0162514	0.0413209	0.0219554	ACADM/CRAT	2
BP	GO:0061307	cardiac neural crest cell differentiation involved in heart development	2/248	15/18800	0.0162514	0.0413209	0.0219554	MAPK1/BMP7	2
BP	GO:0061308	cardiac neural crest cell development involved in heart development	2/248	15/18800	0.0162514	0.0413209	0.0219554	MAPK1/BMP7	2
BP	GO:0072075	metanephric mesenchyme development	2/248	15/18800	0.0162514	0.0413209	0.0219554	STAT1/BMP7	2
BP	GO:1902036	regulation of hematopoietic stem cell differentiation	2/248	15/18800	0.0162514	0.0413209	0.0219554	ABL1/CDK6	2
BP	GO:1903727	positive regulation of phospholipid metabolic process	2/248	15/18800	0.0162514	0.0413209	0.0219554	NR1H4/FABP3	2
BP	GO:1904251	regulation of bile acid metabolic process	2/248	15/18800	0.0162514	0.0413209	0.0219554	KIT/NR1H4	2
BP	GO:2000052	positive regulation of non-canonical Wnt signaling pathway	2/248	15/18800	0.0162514	0.0413209	0.0219554	ABL1/PLEKHA4	2
BP	GO:2001028	positive regulation of endothelial cell chemotaxis	2/248	15/18800	0.0162514	0.0413209	0.0219554	KDR/FGFR1	2
BP	GO:0048562	embryonic organ morphogenesis	9/248	294/18800	0.0164228	0.0417321	0.0221738	RARG/RBP4/RARB/EPHA2/MAPK1/MTHFD1/FGFR2/BMP7/TGFBR2	9
BP	GO:0002698	negative regulation of immune effector process	5/248	112/18800	0.0164499	0.0417513	0.0221841	TGFB2/IL2/HMOX1/LGALS3/ARG1	5
BP	GO:0021987	cerebral cortex development	5/248	112/18800	0.0164499	0.0417513	0.0221841	GSK3B/ATIC/EGFR/RHOA/CDK5	5
BP	GO:0071674	mononuclear cell migration	7/248	199/18800	0.0166804	0.0422864	0.0224684	AKT1/CCL5/LGALS3/MAPK1/PTK2/CTSG/RHOA	7
BP	GO:0006458	'de novo' protein folding	3/248	41/18800	0.0167197	0.0422864	0.0224684	FKBP1A/HSPA1A/HSPA8	3
BP	GO:0010591	regulation of lamellipodium assembly	3/248	41/18800	0.0167197	0.0422864	0.0224684	RAC1/PIK3R1/EPHA2	3
BP	GO:0150077	regulation of neuroinflammatory response	3/248	41/18800	0.0167197	0.0422864	0.0224684	MMP3/MMP9/IGF1	3
BP	GO:1902110	positive regulation of mitochondrial membrane permeability involved in apoptotic process	3/248	41/18800	0.0167197	0.0422864	0.0224684	GSK3B/HSPA1A/MAPK8	3
BP	GO:2000008	regulation of protein localization to cell surface	3/248	41/18800	0.0167197	0.0422864	0.0224684	AKT1/HSP90AB1/ERBB4	3
BP	GO:0043271	negative regulation of ion transport	6/248	155/18800	0.0170235	0.0430295	0.0228632	MAOB/GSTM2/MMP9/GSTO1/ACE/NOS3	6
BP	GO:0002534	cytokine production involved in inflammatory response	4/248	75/18800	0.0173114	0.0436287	0.0231816	MAPK14/F2/NOS2/PPARA	4
BP	GO:0006278	RNA-templated DNA biosynthetic process	4/248	75/18800	0.0173114	0.0436287	0.0231816	HSP90AA1/SRC/HSP90AB1/MAPK1	4
BP	GO:0048332	mesoderm morphogenesis	4/248	75/18800	0.0173114	0.0436287	0.0231816	PRKACA/EPHA2/FGFR2/BMP7	4
BP	GO:0071479	cellular response to ionizing radiation	4/248	75/18800	0.0173114	0.0436287	0.0231816	HRAS/MAPK14/BCL2L1/MDM2	4
BP	GO:1900015	regulation of cytokine production involved in inflammatory response	4/248	75/18800	0.0173114	0.0436287	0.0231816	MAPK14/F2/NOS2/PPARA	4
BP	GO:0003014	renal system process	5/248	114/18800	0.0176278	0.0444003	0.0235915	AKR1B1/PRKACA/AKR1C3/ACE/RHOA	5
BP	GO:0032886	regulation of microtubule-based process	8/248	249/18800	0.0178197	0.0447102	0.0237562	GSK3B/RAC1/AURKA/KAT2B/ABL1/HSPA1A/RHOA/PLK1	8
BP	GO:0008542	visual learning	3/248	42/18800	0.0178341	0.0447102	0.0237562	HMGCR/KIT/CDK5	3
BP	GO:0014911	positive regulation of smooth muscle cell migration	3/248	42/18800	0.0178341	0.0447102	0.0237562	SRC/CCL5/IGF1	3
BP	GO:0031952	regulation of protein autophosphorylation	3/248	42/18800	0.0178341	0.0447102	0.0237562	RAP2A/SRC/ACE	3
BP	GO:0042417	dopamine metabolic process	3/248	42/18800	0.0178341	0.0447102	0.0237562	MAOB/MAOA/TGFB2	3
BP	GO:0050691	regulation of defense response to virus by host	3/248	42/18800	0.0178341	0.0447102	0.0237562	HSP90AA1/MMP12/STAT1	3
BP	GO:0050999	regulation of nitric-oxide synthase activity	3/248	42/18800	0.0178341	0.0447102	0.0237562	AKT1/DHFR/EGFR	3
BP	GO:0070296	sarcoplasmic reticulum calcium ion transport	3/248	42/18800	0.0178341	0.0447102	0.0237562	PRKACA/GSTM2/GSTO1	3
BP	GO:0051056	regulation of small GTPase mediated signal transduction	9/248	299/18800	0.0181157	0.0453897	0.0241172	RAC1/SRC/RAF1/TGFB2/ABL1/ARHGAP1/IGF1/ARHGDIB/TGM2	9
BP	GO:0021782	glial cell development	5/248	115/18800	0.0182372	0.0456034	0.0242308	AKT1/AKT2/S100A9/CDK5/CDK6	5
BP	GO:0001991	regulation of systemic arterial blood pressure by circulatory renin-angiotensin	2/248	16/18800	0.0184133	0.0456034	0.0242308	ACE/CTSG	2
BP	GO:0006544	glycine metabolic process	2/248	16/18800	0.0184133	0.0456034	0.0242308	DHFR/AGXT	2
BP	GO:0006555	methionine metabolic process	2/248	16/18800	0.0184133	0.0456034	0.0242308	MTAP/MTHFD1	2
BP	GO:0009151	purine deoxyribonucleotide metabolic process	2/248	16/18800	0.0184133	0.0456034	0.0242308	DCK/PNP	2
BP	GO:0009200	deoxyribonucleoside triphosphate metabolic process	2/248	16/18800	0.0184133	0.0456034	0.0242308	DTYMK/TYMS	2
BP	GO:0009642	response to light intensity	2/248	16/18800	0.0184133	0.0456034	0.0242308	AKT2/CAT	2
BP	GO:0014819	regulation of skeletal muscle contraction	2/248	16/18800	0.0184133	0.0456034	0.0242308	GSTM2/GSTO1	2
BP	GO:0034349	glial cell apoptotic process	2/248	16/18800	0.0184133	0.0456034	0.0242308	CASP3/CDK5	2
BP	GO:0034393	positive regulation of smooth muscle cell apoptotic process	2/248	16/18800	0.0184133	0.0456034	0.0242308	PPARG/SOD2	2
BP	GO:0042448	progesterone metabolic process	2/248	16/18800	0.0184133	0.0456034	0.0242308	AKR1C2/AKR1C3	2
BP	GO:0045838	positive regulation of membrane potential	2/248	16/18800	0.0184133	0.0456034	0.0242308	AKT1/AKT2	2
BP	GO:0046036	CTP metabolic process	2/248	16/18800	0.0184133	0.0456034	0.0242308	UCK2/NME2	2
BP	GO:0046068	cGMP metabolic process	2/248	16/18800	0.0184133	0.0456034	0.0242308	RORA/PDE5A	2
BP	GO:0050872	white fat cell differentiation	2/248	16/18800	0.0184133	0.0456034	0.0242308	FABP4/PPARG	2
BP	GO:0051238	sequestering of metal ion	2/248	16/18800	0.0184133	0.0456034	0.0242308	LCN2/S100A9	2
BP	GO:0061684	chaperone-mediated autophagy	2/248	16/18800	0.0184133	0.0456034	0.0242308	HSP90AA1/HSPA8	2
BP	GO:0090520	sphingolipid mediated signaling pathway	2/248	16/18800	0.0184133	0.0456034	0.0242308	AKT1/RAC1	2
BP	GO:2000095	regulation of Wnt signaling pathway, planar cell polarity pathway	2/248	16/18800	0.0184133	0.0456034	0.0242308	ABL1/PLEKHA4	2
BP	GO:2000696	regulation of epithelial cell differentiation involved in kidney development	2/248	16/18800	0.0184133	0.0456034	0.0242308	STAT1/MMP9	2
BP	GO:0010951	negative regulation of endopeptidase activity	8/248	251/18800	0.0185998	0.0460387	0.0244621	AKT1/SRC/RAF1/BIRC7/DPEP1/MMP9/XIAP/SERPINA1	8
BP	GO:0019751	polyol metabolic process	5/248	116/18800	0.0188604	0.0466456	0.0247846	SPR/DHFR/IMPA1/TPI1/GALK1	5
BP	GO:0006919	activation of cysteine-type endopeptidase activity involved in apoptotic process	4/248	77/18800	0.0188884	0.0466456	0.0247846	APAF1/JAK2/S100A9/PPARG	4
BP	GO:0043297	apical junction assembly	4/248	77/18800	0.0188884	0.0466456	0.0247846	PRKACA/EPHA2/RHOA/CTNNA1	4
BP	GO:0090559	regulation of membrane permeability	4/248	77/18800	0.0188884	0.0466456	0.0247846	GSK3B/BCL2L1/HSPA1A/MAPK8	4
BP	GO:0035019	somatic stem cell population maintenance	3/248	43/18800	0.018989	0.0467598	0.0248452	RAF1/KIT/BMP7	3
BP	GO:0042181	ketone biosynthetic process	3/248	43/18800	0.018989	0.0467598	0.0248452	AKR1C3/TPI1/CYP19A1	3
BP	GO:0051150	regulation of smooth muscle cell differentiation	3/248	43/18800	0.018989	0.0467598	0.0248452	KIT/SOD2/FGFR2	3
BP	GO:0140353	lipid export from cell	3/248	43/18800	0.018989	0.0467598	0.0248452	NOS2/MIF/CYP19A1	3
BP	GO:1902686	mitochondrial outer membrane permeabilization involved in programmed cell death	3/248	43/18800	0.018989	0.0467598	0.0248452	GSK3B/HSPA1A/MAPK8	3
BP	GO:0007006	mitochondrial membrane organization	5/248	117/18800	0.0194974	0.0479567	0.0254812	GSK3B/HSP90AA1/BCL2L1/HSPA1A/MAPK8	5
BP	GO:0032411	positive regulation of transporter activity	5/248	117/18800	0.0194974	0.0479567	0.0254812	GSTM2/RXRA/CTSS/GSTO1/CDK5	5
BP	GO:0009267	cellular response to starvation	6/248	160/18800	0.0195825	0.0481384	0.0255778	ALB/PPARA/AKR1C3/MAPK1/HSPA8/MAPK8	6
BP	GO:0090049	regulation of cell migration involved in sprouting angiogenesis	4/248	78/18800	0.0197091	0.0484221	0.0257285	KDR/ABL1/HMOX1/RHOA	4
BP	GO:0007595	lactation	3/248	44/18800	0.0201844	0.0494483	0.0262737	VDR/APRT/ERBB4	3
BP	GO:0010799	regulation of peptidyl-threonine phosphorylation	3/248	44/18800	0.0201844	0.0494483	0.0262737	MAPK1/BMP7/PLK1	3
BP	GO:0019098	reproductive behavior	3/248	44/18800	0.0201844	0.0494483	0.0262737	THRB/HEXB/THRA	3
BP	GO:0021762	substantia nigra development	3/248	44/18800	0.0201844	0.0494483	0.0262737	MAOB/G6PD/RHOA	3
BP	GO:0021795	cerebral cortex cell migration	3/248	44/18800	0.0201844	0.0494483	0.0262737	EGFR/RHOA/CDK5	3
BP	GO:0006417	regulation of translation	12/248	463/18800	0.0203909	0.0499258	0.0265275	DAPK1/EIF4E/AKT1/DHFR/DCPS/CCL5/RARA/TYMS/AKT2/RHOA/METAP1/DDX6	12
BP	GO:0006970	response to osmotic stress	4/248	79/18800	0.0205516	0.0499863	0.0265596	AKR1B1/CASP3/PDPK1/HSP90AB1	4
BP	GO:0001837	epithelial to mesenchymal transition	6/248	162/18800	0.0206757	0.0499863	0.0265596	GSK3B/TGFB2/FGFR1/FGFR2/BMP7/TGFBR2	6
BP	GO:0030509	BMP signaling pathway	6/248	162/18800	0.0206757	0.0499863	0.0265596	KDR/TGFB2/ABL1/XIAP/PPARG/BMP7	6
BP	GO:0032200	telomere organization	6/248	162/18800	0.0206757	0.0499863	0.0265596	HSP90AA1/H4C15/SRC/HSP90AB1/MAPK1/PARP1	6
BP	GO:0000097	sulfur amino acid biosynthetic process	2/248	17/18800	0.0206891	0.0499863	0.0265596	MTAP/MTHFD1	2
BP	GO:0003184	pulmonary valve morphogenesis	2/248	17/18800	0.0206891	0.0499863	0.0265596	TGFB2/NOS3	2
BP	GO:0003198	epithelial to mesenchymal transition involved in endocardial cushion formation	2/248	17/18800	0.0206891	0.0499863	0.0265596	TGFB2/TGFBR2	2
BP	GO:0006577	amino-acid betaine metabolic process	2/248	17/18800	0.0206891	0.0499863	0.0265596	ACADM/CRAT	2
BP	GO:0016264	gap junction assembly	2/248	17/18800	0.0206891	0.0499863	0.0265596	ACE/CTNNA1	2
BP	GO:0032310	prostaglandin secretion	2/248	17/18800	0.0206891	0.0499863	0.0265596	NOS2/MIF	2
BP	GO:0033194	response to hydroperoxide	2/248	17/18800	0.0206891	0.0499863	0.0265596	DAPK1/JAK2	2
BP	GO:0033631	cell-cell adhesion mediated by integrin	2/248	17/18800	0.0206891	0.0499863	0.0265596	CCL5/DPP4	2
BP	GO:0046827	positive regulation of protein export from nucleus	2/248	17/18800	0.0206891	0.0499863	0.0265596	GSK3B/PRKACA	2
BP	GO:0048569	post-embryonic animal organ development	2/248	17/18800	0.0206891	0.0499863	0.0265596	KDR/JAK2	2
BP	GO:0086103	G protein-coupled receptor signaling pathway involved in heart process	2/248	17/18800	0.0206891	0.0499863	0.0265596	SRC/PDE4B	2
BP	GO:0090136	epithelial cell-cell adhesion	2/248	17/18800	0.0206891	0.0499863	0.0265596	KIT/CTNNA1	2
BP	GO:0090399	replicative senescence	2/248	17/18800	0.0206891	0.0499863	0.0265596	MME/CHEK1	2
BP	GO:0090594	inflammatory response to wounding	2/248	17/18800	0.0206891	0.0499863	0.0265596	HMOX1/PPARG	2
BP	GO:1900006	positive regulation of dendrite development	2/248	17/18800	0.0206891	0.0499863	0.0265596	ABL1/BMP7	2
BP	GO:1903358	regulation of Golgi organization	2/248	17/18800	0.0206891	0.0499863	0.0265596	MAP2K1/MAPK1	2
BP	GO:2000774	positive regulation of cellular senescence	2/248	17/18800	0.0206891	0.0499863	0.0265596	ARG2/B2M	2
BP	GO:2000811	negative regulation of anoikis	2/248	17/18800	0.0206891	0.0499863	0.0265596	SRC/PTK2	2
BP	GO:2001267	regulation of cysteine-type endopeptidase activity involved in apoptotic signaling pathway	2/248	17/18800	0.0206891	0.0499863	0.0265596	MMP9/JAK2	2
BP	GO:0016236	macroautophagy	9/248	306/18800	0.0206948	0.0499863	0.0265596	AKT1/PRKACA/KDR/CASP3/SRC/HMOX1/RHEB/CDK5/MAPK8	9
BP	GO:2000278	regulation of DNA biosynthetic process	5/248	119/18800	0.0208134	0.0502445	0.0266968	HSP90AA1/SRC/HSP90AB1/MAPK1/CHEK1	5
BP	GO:0003151	outflow tract morphogenesis	4/248	80/18800	0.0214159	0.0513921	0.0273065	TGFB2/FGFR2/BMP7/TGFBR2	4
BP	GO:0008306	associative learning	4/248	80/18800	0.0214159	0.0513921	0.0273065	HMGCR/KIT/ABL1/CDK5	4
BP	GO:0021954	central nervous system neuron development	4/248	80/18800	0.0214159	0.0513921	0.0273065	HSP90AA1/HSP90AB1/CDK5/FGFR2	4
BP	GO:0031295	T cell costimulation	3/248	45/18800	0.0214203	0.0513921	0.0273065	AKT1/SRC/DPP4	3
BP	GO:0032620	interleukin-17 production	3/248	45/18800	0.0214203	0.0513921	0.0273065	IL2/NR1H4/ARG2	3
BP	GO:0032660	regulation of interleukin-17 production	3/248	45/18800	0.0214203	0.0513921	0.0273065	IL2/NR1H4/ARG2	3
BP	GO:0035384	thioester biosynthetic process	3/248	45/18800	0.0214203	0.0513921	0.0273065	GCDH/ACAT1/PDHB	3
BP	GO:0045933	positive regulation of muscle contraction	3/248	45/18800	0.0214203	0.0513921	0.0273065	KIT/GSTO1/RHOA	3
BP	GO:0060612	adipose tissue development	3/248	45/18800	0.0214203	0.0513921	0.0273065	NR1H4/ACAT1/PPARD	3
BP	GO:0071616	acyl-CoA biosynthetic process	3/248	45/18800	0.0214203	0.0513921	0.0273065	GCDH/ACAT1/PDHB	3
BP	GO:1900271	regulation of long-term synaptic potentiation	3/248	45/18800	0.0214203	0.0513921	0.0273065	GSK3B/MME/ABL1	3
BP	GO:0002702	positive regulation of production of molecular mediator of immune response	5/248	120/18800	0.0214926	0.0515368	0.0273834	RBP4/KIT/IL2/B2M/MIF	5
BP	GO:0008654	phospholipid biosynthetic process	8/248	258/18800	0.021523	0.0515807	0.0274068	PIK3R1/NR1H4/HEXB/FDPS/FABP3/IMPA1/FABP5/PPARD	8
BP	GO:0090150	establishment of protein localization to membrane	8/248	259/18800	0.0219657	0.0526123	0.0279549	HRAS/HSP90AA1/RAB11A/EGFR/BRAF/AKT2/CDK5/MAPK8	8
BP	GO:0031398	positive regulation of protein ubiquitination	5/248	121/18800	0.0221862	0.0531108	0.0282198	FKBP1A/BIRC7/XIAP/CDK9/PLK1	5
BP	GO:0044773	mitotic DNA damage checkpoint signaling	4/248	81/18800	0.0223022	0.0533589	0.0283516	CDK2/CHEK1/MDM2/PLK1	4
BP	GO:0001974	blood vessel remodeling	3/248	46/18800	0.0226969	0.0540967	0.0287436	ACE/NOS3/MDM2	3
BP	GO:0032309	icosanoid secretion	3/248	46/18800	0.0226969	0.0540967	0.0287436	NOS2/ACE/MIF	3
BP	GO:0035307	positive regulation of protein dephosphorylation	3/248	46/18800	0.0226969	0.0540967	0.0287436	HSP90AB1/JAK2/PPIA	3
BP	GO:0035794	positive regulation of mitochondrial membrane permeability	3/248	46/18800	0.0226969	0.0540967	0.0287436	GSK3B/HSPA1A/MAPK8	3
BP	GO:0042168	heme metabolic process	3/248	46/18800	0.0226969	0.0540967	0.0287436	HMOX1/FECH/BLVRB	3
BP	GO:0048701	embryonic cranial skeleton morphogenesis	3/248	46/18800	0.0226969	0.0540967	0.0287436	MTHFD1/FGFR2/TGFBR2	3
BP	GO:0006457	protein folding	7/248	212/18800	0.0226987	0.0540967	0.0287436	HSP90AA1/FKBP1A/HSP90AB1/HSPA1A/HSPA8/B2M/PPIA	7
BP	GO:0060828	regulation of canonical Wnt signaling pathway	8/248	261/18800	0.0228703	0.0543315	0.0288684	GSK3B/MAPK14/SRC/EGFR/XIAP/PLEKHA4/FGFR2/CSNK1G2	8
BP	GO:0048593	camera-type eye morphogenesis	5/248	122/18800	0.022894	0.0543315	0.0288684	KDR/RBP4/THRB/EPHA2/BMP7	5
BP	GO:0003159	morphogenesis of an endothelium	2/248	18/18800	0.0230754	0.0543315	0.0288684	RHOA/CSNK2B	2
BP	GO:0006085	acetyl-CoA biosynthetic process	2/248	18/18800	0.0230754	0.0543315	0.0288684	ACAT1/PDHB	2
BP	GO:0006740	NADPH regeneration	2/248	18/18800	0.0230754	0.0543315	0.0288684	G6PD/NNT	2
BP	GO:0006957	complement activation, alternative pathway	2/248	18/18800	0.0230754	0.0543315	0.0288684	CFD/CFB	2
BP	GO:0009125	nucleoside monophosphate catabolic process	2/248	18/18800	0.0230754	0.0543315	0.0288684	PNP/TYMP	2
BP	GO:0009208	pyrimidine ribonucleoside triphosphate metabolic process	2/248	18/18800	0.0230754	0.0543315	0.0288684	UCK2/NME2	2
BP	GO:0015936	coenzyme A metabolic process	2/248	18/18800	0.0230754	0.0543315	0.0288684	HMGCR/ACAT1	2
BP	GO:0030730	sequestering of triglyceride	2/248	18/18800	0.0230754	0.0543315	0.0288684	PPARA/PPARG	2
BP	GO:0031145	anaphase-promoting complex-dependent catabolic process	2/248	18/18800	0.0230754	0.0543315	0.0288684	CDK2/PLK1	2
BP	GO:0043217	myelin maintenance	2/248	18/18800	0.0230754	0.0543315	0.0288684	AKT1/AKT2	2
BP	GO:0045722	positive regulation of gluconeogenesis	2/248	18/18800	0.0230754	0.0543315	0.0288684	KAT2B/PPARA	2
BP	GO:0046112	nucleobase biosynthetic process	2/248	18/18800	0.0230754	0.0543315	0.0288684	DHODH/APRT	2
BP	GO:0050665	hydrogen peroxide biosynthetic process	2/248	18/18800	0.0230754	0.0543315	0.0288684	MAOB/SOD2	2
BP	GO:0060044	negative regulation of cardiac muscle cell proliferation	2/248	18/18800	0.0230754	0.0543315	0.0288684	RBP4/TGFBR2	2
BP	GO:0060602	branch elongation of an epithelium	2/248	18/18800	0.0230754	0.0543315	0.0288684	ESR1/FGFR2	2
BP	GO:0060965	negative regulation of miRNA-mediated gene silencing	2/248	18/18800	0.0230754	0.0543315	0.0288684	ESR1/PPARG	2
BP	GO:0061154	endothelial tube morphogenesis	2/248	18/18800	0.0230754	0.0543315	0.0288684	RHOA/CSNK2B	2
BP	GO:0071071	regulation of phospholipid biosynthetic process	2/248	18/18800	0.0230754	0.0543315	0.0288684	NR1H4/FABP3	2
BP	GO:0072234	metanephric nephron tubule development	2/248	18/18800	0.0230754	0.0543315	0.0288684	STAT1/ACAT1	2
BP	GO:1902001	fatty acid transmembrane transport	2/248	18/18800	0.0230754	0.0543315	0.0288684	AKT1/AKT2	2
BP	GO:0002440	production of molecular mediator of immune response	9/248	312/18800	0.0231081	0.0543788	0.0288935	RBP4/TGFB2/KIT/IL2/HMOX1/ARG1/TREM1/B2M/MIF	9
BP	GO:0008589	regulation of smoothened signaling pathway	4/248	82/18800	0.0232106	0.0545005	0.0289582	PRKACA/RORA/CTNNA1/FGFR2	4
BP	GO:0042310	vasoconstriction	4/248	82/18800	0.0232106	0.0545005	0.0289582	ABL1/ACE/MMP2/RHOA	4
BP	GO:0043367	CD4-positive, alpha-beta T cell differentiation	4/248	82/18800	0.0232106	0.0545005	0.0289582	RORA/IL2/RARA/CTSL	4
BP	GO:2001021	negative regulation of response to DNA damage stimulus	4/248	82/18800	0.0232106	0.0545005	0.0289582	DDX39B/BCL2L1/MDM2/MIF	4
BP	GO:0060070	canonical Wnt signaling pathway	9/248	313/18800	0.0235291	0.0552183	0.0293396	GSK3B/RARG/MAPK14/SRC/EGFR/XIAP/PLEKHA4/FGFR2/CSNK1G2	9
BP	GO:0002244	hematopoietic progenitor cell differentiation	5/248	123/18800	0.0236164	0.0553626	0.0294163	KDR/KIT/ABL1/ACE/CDK6	5
BP	GO:1901989	positive regulation of cell cycle phase transition	5/248	123/18800	0.0236164	0.0553626	0.0294163	AKT1/RAB11A/DDX39B/EGFR/MDM2	5
BP	GO:0003254	regulation of membrane depolarization	3/248	47/18800	0.024014	0.0559589	0.0297331	KDR/SRC/PARP1	3
BP	GO:0031294	lymphocyte costimulation	3/248	47/18800	0.024014	0.0559589	0.0297331	AKT1/SRC/DPP4	3
BP	GO:0031648	protein destabilization	3/248	47/18800	0.024014	0.0559589	0.0297331	SRC/MDM2/PLK1	3
BP	GO:0032924	activin receptor signaling pathway	3/248	47/18800	0.024014	0.0559589	0.0297331	FKBP1A/CSNK2B/TGFBR2	3
BP	GO:0032964	collagen biosynthetic process	3/248	47/18800	0.024014	0.0559589	0.0297331	F2/ARG1/PPARD	3
BP	GO:0042220	response to cocaine	3/248	47/18800	0.024014	0.0559589	0.0297331	HSP90AB1/CDK5/TGM2	3
BP	GO:0043616	keratinocyte proliferation	3/248	47/18800	0.024014	0.0559589	0.0297331	VDR/FGFR2/PPARD	3
BP	GO:0043618	regulation of transcription from RNA polymerase II promoter in response to stress	3/248	47/18800	0.024014	0.0559589	0.0297331	HMOX1/HSPA1A/CHEK1	3
BP	GO:0055010	ventricular cardiac muscle tissue morphogenesis	3/248	47/18800	0.024014	0.0559589	0.0297331	FKBP1A/TGFB2/FGFR2	3
BP	GO:0101023	vascular endothelial cell proliferation	3/248	47/18800	0.024014	0.0559589	0.0297331	PDPK1/FGFR1/PPARG	3
BP	GO:1905562	regulation of vascular endothelial cell proliferation	3/248	47/18800	0.024014	0.0559589	0.0297331	PDPK1/FGFR1/PPARG	3
BP	GO:0021953	central nervous system neuron differentiation	6/248	169/18800	0.0248263	0.0578203	0.0307221	HSP90AA1/RORA/HSP90AB1/CDK5/B2M/FGFR2	6
BP	GO:0001523	retinoid metabolic process	4/248	84/18800	0.0250941	0.0583807	0.0310199	AKR1B1/RBP4/AKR1C3/PPARD	4
BP	GO:0051899	membrane depolarization	4/248	84/18800	0.0250941	0.0583807	0.0310199	KDR/SRC/ABL1/PARP1	4
BP	GO:0007346	regulation of mitotic cell cycle	12/248	478/18800	0.0253279	0.0586913	0.0311849	EIF4E/AKT1/AURKA/RAB11A/EGFR/CDK2/ABL1/CHEK1/IGF1/MDM2/BMP7/PLK1	12
BP	GO:0007632	visual behavior	3/248	48/18800	0.0253717	0.0586913	0.0311849	HMGCR/KIT/CDK5	3
BP	GO:0010662	regulation of striated muscle cell apoptotic process	3/248	48/18800	0.0253717	0.0586913	0.0311849	PDPK1/JAK2/BMP7	3
BP	GO:0010761	fibroblast migration	3/248	48/18800	0.0253717	0.0586913	0.0311849	AKT1/RAC1/PTK2	3
BP	GO:0030195	negative regulation of blood coagulation	3/248	48/18800	0.0253717	0.0586913	0.0311849	F2/PLAU/NOS3	3
BP	GO:0042311	vasodilation	3/248	48/18800	0.0253717	0.0586913	0.0311849	NOS3/SOD2/PPARD	3
BP	GO:0045839	negative regulation of mitotic nuclear division	3/248	48/18800	0.0253717	0.0586913	0.0311849	CHEK1/BMP7/PLK1	3
BP	GO:1902108	regulation of mitochondrial membrane permeability involved in apoptotic process	3/248	48/18800	0.0253717	0.0586913	0.0311849	GSK3B/HSPA1A/MAPK8	3
BP	GO:0000075	cell cycle checkpoint signaling	6/248	170/18800	0.0254614	0.0586913	0.0311849	MAPK14/DDX39B/CDK2/CHEK1/MDM2/PLK1	6
BP	GO:0031214	biomineral tissue development	6/248	170/18800	0.0254614	0.0586913	0.0311849	PPARA/IGF1/MMP13/NOS3/FGFR2/BMP7	6
BP	GO:0072331	signal transduction by p53 class mediator	6/248	170/18800	0.0254614	0.0586913	0.0311849	AKT1/AURKA/HINT1/CHEK1/MDM2/MIF	6
BP	GO:0002523	leukocyte migration involved in inflammatory response	2/248	19/18800	0.025569	0.0586913	0.0311849	SELE/S100A9	2
BP	GO:0010544	negative regulation of platelet activation	2/248	19/18800	0.025569	0.0586913	0.0311849	F2/NOS3	2
BP	GO:0015732	prostaglandin transport	2/248	19/18800	0.025569	0.0586913	0.0311849	NOS2/MIF	2
BP	GO:0045618	positive regulation of keratinocyte differentiation	2/248	19/18800	0.025569	0.0586913	0.0311849	VDR/NME2	2
BP	GO:0048245	eosinophil chemotaxis	2/248	19/18800	0.025569	0.0586913	0.0311849	CCL5/LGALS3	2
BP	GO:0051152	positive regulation of smooth muscle cell differentiation	2/248	19/18800	0.025569	0.0586913	0.0311849	KIT/SOD2	2
BP	GO:0051546	keratinocyte migration	2/248	19/18800	0.025569	0.0586913	0.0311849	MMP9/PPARD	2
BP	GO:0055070	copper ion homeostasis	2/248	19/18800	0.025569	0.0586913	0.0311849	XIAP/ATOX1	2
BP	GO:0060149	negative regulation of post-transcriptional gene silencing	2/248	19/18800	0.025569	0.0586913	0.0311849	ESR1/PPARG	2
BP	GO:0060967	negative regulation of gene silencing by RNA	2/248	19/18800	0.025569	0.0586913	0.0311849	ESR1/PPARG	2
BP	GO:0071800	podosome assembly	2/248	19/18800	0.025569	0.0586913	0.0311849	SRC/RHOA	2
BP	GO:0072074	kidney mesenchyme development	2/248	19/18800	0.025569	0.0586913	0.0311849	STAT1/BMP7	2
BP	GO:1900369	negative regulation of post-transcriptional gene silencing by RNA	2/248	19/18800	0.025569	0.0586913	0.0311849	ESR1/PPARG	2
BP	GO:1903427	negative regulation of reactive oxygen species biosynthetic process	2/248	19/18800	0.025569	0.0586913	0.0311849	PPARA/RHOA	2
BP	GO:0001910	regulation of leukocyte mediated cytotoxicity	4/248	85/18800	0.0260694	0.0596804	0.0317104	NOS2/ARG1/B2M/AZGP1	4
BP	GO:0044774	mitotic DNA integrity checkpoint signaling	4/248	85/18800	0.0260694	0.0596804	0.0317104	CDK2/CHEK1/MDM2/PLK1	4
BP	GO:0055072	iron ion homeostasis	4/248	85/18800	0.0260694	0.0596804	0.0317104	LCN2/HMOX1/B2M/SOD2	4
BP	GO:0098586	cellular response to virus	4/248	85/18800	0.0260694	0.0596804	0.0317104	HSP90AA1/MAPK14/MMP12/CCL5	4
BP	GO:2000243	positive regulation of reproductive process	4/248	85/18800	0.0260694	0.0596804	0.0317104	AURKA/AR/SRC/PDE5A	4
BP	GO:0048706	embryonic skeletal system development	5/248	127/18800	0.0266524	0.0609502	0.0323852	RBP4/MTHFD1/FGFR2/BMP7/TGFBR2	5
BP	GO:0050852	T cell receptor signaling pathway	5/248	127/18800	0.0266524	0.0609502	0.0323852	HRAS/ABL1/LGALS3/PDE4B/MAPK1	5
BP	GO:0110148	biomineralization	6/248	172/18800	0.0267639	0.061024	0.0324244	PPARA/IGF1/MMP13/NOS3/FGFR2/BMP7	6
BP	GO:0002762	negative regulation of myeloid leukocyte differentiation	3/248	49/18800	0.0267699	0.061024	0.0324244	PIK3R1/RARA/CDK6	3
BP	GO:0010659	cardiac muscle cell apoptotic process	3/248	49/18800	0.0267699	0.061024	0.0324244	APAF1/PDPK1/JAK2	3
BP	GO:0018198	peptidyl-cysteine modification	3/248	49/18800	0.0267699	0.061024	0.0324244	NOS2/S100A9/ACE	3
BP	GO:0120009	intermembrane lipid transfer	3/248	49/18800	0.0267699	0.061024	0.0324244	TTPA/GLTP/PITPNA	3
BP	GO:1900047	negative regulation of hemostasis	3/248	49/18800	0.0267699	0.061024	0.0324244	F2/PLAU/NOS3	3
BP	GO:0019915	lipid storage	4/248	86/18800	0.0270672	0.061669	0.032767	HEXB/PPARA/PPARG/PPARD	4
BP	GO:0055088	lipid homeostasis	6/248	173/18800	0.0274314	0.0623995	0.0331552	RORA/NR1H4/FABP3/FABP4/PPARG/EPHX2	6
BP	GO:0071772	response to BMP	6/248	173/18800	0.0274314	0.0623995	0.0331552	KDR/TGFB2/ABL1/XIAP/PPARG/BMP7	6
BP	GO:0071773	cellular response to BMP stimulus	6/248	173/18800	0.0274314	0.0623995	0.0331552	KDR/TGFB2/ABL1/XIAP/PPARG/BMP7	6
BP	GO:0016101	diterpenoid metabolic process	4/248	87/18800	0.0280876	0.0635284	0.033755	AKR1B1/RBP4/AKR1C3/PPARD	4
BP	GO:0035023	regulation of Rho protein signal transduction	4/248	87/18800	0.0280876	0.0635284	0.033755	RAC1/RAF1/ABL1/ARHGDIB	4
BP	GO:0050829	defense response to Gram-negative bacterium	4/248	87/18800	0.0280876	0.0635284	0.033755	F2/NOS2/CTSG/TREM1	4
BP	GO:0000910	cytokinesis	6/248	174/18800	0.0281099	0.0635284	0.033755	AURKA/RAB11A/BCL2L1/RHOA/IGF1R/PLK1	6
BP	GO:0001502	cartilage condensation	2/248	20/18800	0.0281667	0.0635284	0.033755	MAPK14/THRA	2
BP	GO:0010523	negative regulation of calcium ion transport into cytosol	2/248	20/18800	0.0281667	0.0635284	0.033755	GSTM2/GSTO1	2
BP	GO:0032616	interleukin-13 production	2/248	20/18800	0.0281667	0.0635284	0.033755	RARA/ARG2	2
BP	GO:0032656	regulation of interleukin-13 production	2/248	20/18800	0.0281667	0.0635284	0.033755	RARA/ARG2	2
BP	GO:0060716	labyrinthine layer blood vessel development	2/248	20/18800	0.0281667	0.0635284	0.033755	AKT1/MAPK1	2
BP	GO:0070233	negative regulation of T cell apoptotic process	2/248	20/18800	0.0281667	0.0635284	0.033755	CCL5/ARG2	2
BP	GO:0072170	metanephric tubule development	2/248	20/18800	0.0281667	0.0635284	0.033755	STAT1/ACAT1	2
BP	GO:0099563	modification of synaptic structure	2/248	20/18800	0.0281667	0.0635284	0.033755	ABL1/RHOA	2
BP	GO:1900221	regulation of amyloid-beta clearance	2/248	20/18800	0.0281667	0.0635284	0.033755	TTPA/HMGCR	2
BP	GO:1902236	negative regulation of endoplasmic reticulum stress-induced intrinsic apoptotic signaling pathway	2/248	20/18800	0.0281667	0.0635284	0.033755	BCL2L1/HSPA1A	2
BP	GO:1903209	positive regulation of oxidative stress-induced cell death	2/248	20/18800	0.0281667	0.0635284	0.033755	MMP3/ABL1	2
BP	GO:0021695	cerebellar cortex development	3/248	50/18800	0.0282086	0.0635284	0.033755	RORA/MAP2K1/CDK5	3
BP	GO:0021872	forebrain generation of neurons	3/248	50/18800	0.0282086	0.0635284	0.033755	RHOA/B2M/FGFR2	3
BP	GO:0043303	mast cell degranulation	3/248	50/18800	0.0282086	0.0635284	0.033755	KIT/PDPK1/HMOX1	3
BP	GO:0061647	histone H3-K9 modification	3/248	50/18800	0.0282086	0.0635284	0.033755	KAT2B/SETD7/CHEK1	3
BP	GO:0050769	positive regulation of neurogenesis	7/248	222/18800	0.0282459	0.0635792	0.033782	MME/RAB11A/MAP2K1/KIT/RHEB/ACE/TGM2	7
BP	GO:0001894	tissue homeostasis	8/248	272/18800	0.0283193	0.0637111	0.0338521	KDR/RBP4/CTSK/SRC/ALB/NOS3/B2M/AZGP1	8
BP	GO:0072594	establishment of protein localization to organelle	11/248	431/18800	0.0284092	0.0638797	0.0339417	HSP90AA1/AKT1/RAN/MAPK14/MMP12/RAB11A/PIK3R1/HSP90AB1/JAK2/HSPA8/MAPK8	11
BP	GO:0009895	negative regulation of catabolic process	9/248	324/18800	0.0285277	0.0641127	0.0340655	AKT1/MAPK14/TRDMT1/HMGCR/NOS2/EGFR/HSP90AB1/PPARA/HMOX1	9
BP	GO:0140694	non-membrane-bounded organelle assembly	10/248	379/18800	0.0294158	0.066074	0.0351076	KIF11/AURKA/SRC/KAT2B/RAB11A/CDK2/HSPA1A/RHOA/PLK1/DDX6	10
BP	GO:0002221	pattern recognition receptor signaling pathway	6/248	176/18800	0.0294999	0.0662283	0.0351896	NR1H4/PDPK1/ESR1/CTSS/XIAP/HSPA1A	6
BP	GO:0006111	regulation of gluconeogenesis	3/248	51/18800	0.0296876	0.0663723	0.0352661	KAT2B/PPARA/ACADM	3
BP	GO:0008347	glial cell migration	3/248	51/18800	0.0296876	0.0663723	0.0352661	TGFB2/HEXB/CDK5	3
BP	GO:0032692	negative regulation of interleukin-1 production	3/248	51/18800	0.0296876	0.0663723	0.0352661	GSTP1/NR1H4/IGF1	3
BP	GO:0042572	retinol metabolic process	3/248	51/18800	0.0296876	0.0663723	0.0352661	AKR1B1/RBP4/AKR1C3	3
BP	GO:0043277	apoptotic cell clearance	3/248	51/18800	0.0296876	0.0663723	0.0352661	RAC1/RARA/TGM2	3
BP	GO:0051349	positive regulation of lyase activity	3/248	51/18800	0.0296876	0.0663723	0.0352661	RAF1/NOS2/NOS3	3
BP	GO:0051496	positive regulation of stress fiber assembly	3/248	51/18800	0.0296876	0.0663723	0.0352661	RAC1/ABL1/RHOA	3
BP	GO:1905710	positive regulation of membrane permeability	3/248	51/18800	0.0296876	0.0663723	0.0352661	GSK3B/HSPA1A/MAPK8	3
BP	GO:2000113	negative regulation of cellular macromolecule biosynthetic process	8/248	275/18800	0.029949	0.066922	0.0355582	DAPK1/GSK3B/EIF4E/DHFR/DCPS/RARA/TYMS/DDX6	8
BP	GO:0000082	G1/S transition of mitotic cell cycle	7/248	225/18800	0.0300747	0.0671678	0.0356888	EIF4E/AKT1/EGFR/CDK2/CDK5/CDK6/MDM2	7
BP	GO:0001656	metanephros development	4/248	89/18800	0.0301964	0.0673696	0.035796	AKR1B1/STAT1/ACAT1/BMP7	4
BP	GO:1903578	regulation of ATP metabolic process	4/248	89/18800	0.0301964	0.0673696	0.035796	PPARA/IGF1/RHOA/PARP1	4
BP	GO:0034249	negative regulation of cellular amide metabolic process	8/248	276/18800	0.0305063	0.06791	0.0360831	DAPK1/EIF4E/DHFR/DCPS/RARA/TYMS/IGF1/DDX6	8
BP	GO:0000723	telomere maintenance	5/248	132/18800	0.0307833	0.06791	0.0360831	HSP90AA1/SRC/HSP90AB1/MAPK1/PARP1	5
BP	GO:0007498	mesoderm development	5/248	132/18800	0.0307833	0.06791	0.0360831	PRKACA/EPHA2/JAK2/FGFR2/BMP7	5
BP	GO:0001832	blastocyst growth	2/248	21/18800	0.0308653	0.06791	0.0360831	CHEK1/IGF1	2
BP	GO:0002902	regulation of B cell apoptotic process	2/248	21/18800	0.0308653	0.06791	0.0360831	IL2/MIF	2
BP	GO:0003091	renal water homeostasis	2/248	21/18800	0.0308653	0.06791	0.0360831	AKR1B1/PRKACA	2
BP	GO:0003177	pulmonary valve development	2/248	21/18800	0.0308653	0.06791	0.0360831	TGFB2/NOS3	2
BP	GO:0006067	ethanol metabolic process	2/248	21/18800	0.0308653	0.06791	0.0360831	SULT1A1/SULT1E1	2
BP	GO:0006590	thyroid hormone generation	2/248	21/18800	0.0308653	0.06791	0.0360831	CTSK/CTSB	2
BP	GO:0009067	aspartate family amino acid biosynthetic process	2/248	21/18800	0.0308653	0.06791	0.0360831	MTAP/MTHFD1	2
BP	GO:0019400	alditol metabolic process	2/248	21/18800	0.0308653	0.06791	0.0360831	TPI1/GALK1	2
BP	GO:0032069	regulation of nuclease activity	2/248	21/18800	0.0308653	0.06791	0.0360831	AKT1/HSPA1A	2
BP	GO:0032727	positive regulation of interferon-alpha production	2/248	21/18800	0.0308653	0.06791	0.0360831	MMP12/STAT1	2
BP	GO:0033630	positive regulation of cell adhesion mediated by integrin	2/248	21/18800	0.0308653	0.06791	0.0360831	TGFB2/CCL5	2
BP	GO:0033762	response to glucagon	2/248	21/18800	0.0308653	0.06791	0.0360831	PFKFB1/ARG1	2
BP	GO:0034035	purine ribonucleoside bisphosphate metabolic process	2/248	21/18800	0.0308653	0.06791	0.0360831	SULT1A1/SULT1E1	2
BP	GO:0050427	3'-phosphoadenosine 5'-phosphosulfate metabolic process	2/248	21/18800	0.0308653	0.06791	0.0360831	SULT1A1/SULT1E1	2
BP	GO:0071243	cellular response to arsenic-containing substance	2/248	21/18800	0.0308653	0.06791	0.0360831	GSTO1/HMOX1	2
BP	GO:0071498	cellular response to fluid shear stress	2/248	21/18800	0.0308653	0.06791	0.0360831	SRC/MMP2	2
BP	GO:0071605	monocyte chemotactic protein-1 production	2/248	21/18800	0.0308653	0.06791	0.0360831	GSTP1/NR1H4	2
BP	GO:0071637	regulation of monocyte chemotactic protein-1 production	2/248	21/18800	0.0308653	0.06791	0.0360831	GSTP1/NR1H4	2
BP	GO:0072111	cell proliferation involved in kidney development	2/248	21/18800	0.0308653	0.06791	0.0360831	STAT1/BMP7	2
BP	GO:0072243	metanephric nephron epithelium development	2/248	21/18800	0.0308653	0.06791	0.0360831	STAT1/ACAT1	2
BP	GO:0090141	positive regulation of mitochondrial fission	2/248	21/18800	0.0308653	0.06791	0.0360831	AURKA/KDR	2
BP	GO:0150146	cell junction disassembly	2/248	21/18800	0.0308653	0.06791	0.0360831	PIK3R1/CDK5	2
BP	GO:1900543	negative regulation of purine nucleotide metabolic process	2/248	21/18800	0.0308653	0.06791	0.0360831	PPARA/PARP1	2
BP	GO:2000773	negative regulation of cellular senescence	2/248	21/18800	0.0308653	0.06791	0.0360831	ABL1/CDK6	2
BP	GO:0048285	organelle fission	12/248	493/18800	0.0310906	0.0683707	0.0363279	RAN/KIF11/AURKA/KDR/RAB11A/HSPA1A/CHEK1/IGF1/RHOA/PPARG/BMP7/PLK1	12
BP	GO:0002279	mast cell activation involved in immune response	3/248	52/18800	0.0312069	0.0685212	0.0364079	KIT/PDPK1/HMOX1	3
BP	GO:0002448	mast cell mediated immunity	3/248	52/18800	0.0312069	0.0685212	0.0364079	KIT/PDPK1/HMOX1	3
BP	GO:0035196	production of miRNAs involved in gene silencing by miRNA	3/248	52/18800	0.0312069	0.0685212	0.0364079	MAP2K1/EGFR/ESR1	3
BP	GO:0030901	midbrain development	4/248	90/18800	0.031285	0.0686576	0.0364804	MAOB/G6PD/RHOA/FGFR2	4
BP	GO:0061041	regulation of wound healing	5/248	133/18800	0.0316551	0.0694343	0.0368931	HRAS/F2/PLAU/PTK2/NOS3	5
BP	GO:0044772	mitotic cell cycle phase transition	11/248	440/18800	0.0323084	0.0708311	0.0376352	EIF4E/AKT1/AURKA/RAB11A/EGFR/CDK2/CHEK1/CDK5/CDK6/MDM2/PLK1	11
BP	GO:0045638	negative regulation of myeloid cell differentiation	4/248	91/18800	0.0323964	0.0708795	0.0376609	H4C15/PIK3R1/RARA/CDK6	4
BP	GO:0045666	positive regulation of neuron differentiation	4/248	91/18800	0.0323964	0.0708795	0.0376609	FGFR1/RARA/RHOA/BMP7	4
BP	GO:0090277	positive regulation of peptide hormone secretion	4/248	91/18800	0.0323964	0.0708795	0.0376609	RBP4/NR1H4/JAK2/PPARD	4
BP	GO:1903351	cellular response to dopamine	4/248	91/18800	0.0323964	0.0708795	0.0376609	GSK3B/ABL1/MAPK1/TGM2	4
BP	GO:0002833	positive regulation of response to biotic stimulus	6/248	180/18800	0.0324137	0.0708812	0.0376618	HSP90AA1/MMP12/SRC/CCL5/ARG1/MIF	6
BP	GO:0019079	viral genome replication	5/248	134/18800	0.0325421	0.0711258	0.0377918	EEA1/CCL5/PPARA/HSPA8/PPIA	5
BP	GO:0006778	porphyrin-containing compound metabolic process	3/248	53/18800	0.0327663	0.0714341	0.0379557	HMOX1/FECH/BLVRB	3
BP	GO:0010718	positive regulation of epithelial to mesenchymal transition	3/248	53/18800	0.0327663	0.0714341	0.0379557	TGFB2/BMP7/TGFBR2	3
BP	GO:0043620	regulation of DNA-templated transcription in response to stress	3/248	53/18800	0.0327663	0.0714341	0.0379557	HMOX1/HSPA1A/CHEK1	3
BP	GO:0050832	defense response to fungus	3/248	53/18800	0.0327663	0.0714341	0.0379557	S100A9/CTSG/ARG1	3
BP	GO:1900087	positive regulation of G1/S transition of mitotic cell cycle	3/248	53/18800	0.0327663	0.0714341	0.0379557	AKT1/EGFR/MDM2	3
BP	GO:0045619	regulation of lymphocyte differentiation	6/248	181/18800	0.0331703	0.0722783	0.0384042	IL2/ABL1/RARA/PNP/RHOA/TGFBR2	6
BP	GO:0009913	epidermal cell differentiation	7/248	230/18800	0.0332971	0.0725179	0.0385315	VDR/NME2/CASP3/MAP2K1/AKR1C3/EPHA2/ST14	7
BP	GO:0051492	regulation of stress fiber assembly	4/248	92/18800	0.0335307	0.0727587	0.0386595	RAC1/ABL1/PIK3R1/RHOA	4
BP	GO:1903350	response to dopamine	4/248	92/18800	0.0335307	0.0727587	0.0386595	GSK3B/ABL1/MAPK1/TGM2	4
BP	GO:0002363	alpha-beta T cell lineage commitment	2/248	22/18800	0.0336617	0.0727587	0.0386595	CTSL/RHOA	2
BP	GO:0010042	response to manganese ion	2/248	22/18800	0.0336617	0.0727587	0.0386595	ARG1/SOD2	2
BP	GO:0010829	negative regulation of glucose transmembrane transport	2/248	22/18800	0.0336617	0.0727587	0.0386595	ACE/FABP5	2
BP	GO:0032516	positive regulation of phosphoprotein phosphatase activity	2/248	22/18800	0.0336617	0.0727587	0.0386595	HSP90AB1/JAK2	2
BP	GO:0032891	negative regulation of organic acid transport	2/248	22/18800	0.0336617	0.0727587	0.0386595	AKT1/AKT2	2
BP	GO:0035584	calcium-mediated signaling using intracellular calcium source	2/248	22/18800	0.0336617	0.0727587	0.0386595	PRKACA/KDR	2
BP	GO:0045980	negative regulation of nucleotide metabolic process	2/248	22/18800	0.0336617	0.0727587	0.0386595	PPARA/PARP1	2
BP	GO:0046058	cAMP metabolic process	2/248	22/18800	0.0336617	0.0727587	0.0386595	PDE4B/EPHA2	2
BP	GO:0046628	positive regulation of insulin receptor signaling pathway	2/248	22/18800	0.0336617	0.0727587	0.0386595	SRC/NR1H4	2
BP	GO:0051000	positive regulation of nitric-oxide synthase activity	2/248	22/18800	0.0336617	0.0727587	0.0386595	AKT1/DHFR	2
BP	GO:0061081	positive regulation of myeloid leukocyte cytokine production involved in immune response	2/248	22/18800	0.0336617	0.0727587	0.0386595	KIT/MIF	2
BP	GO:1901673	regulation of mitotic spindle assembly	2/248	22/18800	0.0336617	0.0727587	0.0386595	HSPA1A/PLK1	2
BP	GO:2000810	regulation of bicellular tight junction assembly	2/248	22/18800	0.0336617	0.0727587	0.0386595	PRKACA/EPHA2	2
BP	GO:0016358	dendrite development	7/248	231/18800	0.0339682	0.0733843	0.0389918	RAP2A/GSK3B/IL2/ABL1/RHOA/CDK5/BMP7	7
BP	GO:0048599	oocyte development	3/248	54/18800	0.0343657	0.0741311	0.0393887	AURKA/PDE5A/IGF1	3
BP	GO:0071715	icosanoid transport	3/248	54/18800	0.0343657	0.0741311	0.0393887	NOS2/ACE/MIF	3
BP	GO:1903202	negative regulation of oxidative stress-induced cell death	3/248	54/18800	0.0343657	0.0741311	0.0393887	AKT1/SOD2/PPIA	3
BP	GO:1902105	regulation of leukocyte differentiation	8/248	283/18800	0.034608	0.0746164	0.0396465	IL2/ABL1/PIK3R1/RARA/PNP/RHOA/CDK6/TGFBR2	8
BP	GO:0002793	positive regulation of peptide secretion	4/248	93/18800	0.034688	0.0746765	0.0396785	RBP4/NR1H4/JAK2/PPARD	4
BP	GO:0030516	regulation of axon extension	4/248	93/18800	0.034688	0.0746765	0.0396785	GSK3B/RAB11A/ABL1/CDK5	4
BP	GO:0032273	positive regulation of protein polymerization	4/248	93/18800	0.034688	0.0746765	0.0396785	HSP90AA1/RAC1/HSPA1A/RHOA	4
BP	GO:0030111	regulation of Wnt signaling pathway	9/248	336/18800	0.0347848	0.0748475	0.0397693	GSK3B/MAPK14/SRC/EGFR/ABL1/XIAP/PLEKHA4/FGFR2/CSNK1G2	9
BP	GO:0002366	leukocyte activation involved in immune response	8/248	285/18800	0.0358454	0.0770629	0.0409464	RORA/KIT/IL2/ABL1/PDPK1/RARA/HMOX1/LGALS3	8
BP	GO:0002690	positive regulation of leukocyte chemotaxis	4/248	94/18800	0.0358683	0.0770629	0.0409464	RAC1/CCL5/MAPK1/PTK2	4
[truncated: 562 more rows]
