# Supplementary material for: Isoquercitrin alleviates pirarubicin-induced cardiotoxicity in vivo and in vitro by inhibiting apoptosis through Phlpp1/AKT/Bcl-2 signaling pathway
Source: Front Pharmacol. 2024 Mar 18;15:1315001. doi: 10.3389/fphar.2024.1315001 (PMC10982373; doi:10.3389/fphar.2024.1315001)
Supplement: Supplementary file 4 [file Table1.XLS]

Gene Symbol	Gene ID	Interaction Count	Organism Count
CASP3	836	495	6
TP53	7157	262	3
BAX	581	254	3
BCL2	596	234	3
ABCB1	5243	203	5
CASP9	842	156	3
PARP1	142	153	3
TNF	7124	133	4
CDKN1A	1026	114	3
MT2	17750	103	1
CAT	847	102	3
MT1	17748	102	1
RELA	5970	87	3
SOD2	6648	83	3
AKT1	207	79	4
ABCC1	4363	76	4
MAPK1	5594	73	3
MAPK3	5595	71	3
CASP8	841	70	3
FAS	355	68	3
IL6	3569	63	3
BCL2L1	598	58	3
NFE2L2	4780	58	4
HMOX1	3162	56	3
TGFB1	7040	55	3
IL1B	3553	52	3
MMP2	4313	51	5
TRP53	22059	51	1
BIRC5	332	49	3
NOS2	4843	48	3
SQSTM1	8878	47	3
MMP9	4318	46	5
NRG1	3084	45	3
H2AX	3014	44	3
PTGS2	5743	41	4
TNNI3	7137	39	3
SIRT4	23409	38	2
TP73	7161	36	1
FASLG	356	35	3
GPX1	2876	35	3
ATM	472	34	3
SOD1	6647	34	3
NPPB	4879	33	3
SIRT6	51548	33	2
BECN1	8678	32	3
PPARGC1A	10891	32	3
TNNT2	7139	32	5
MDM2	4193	30	3
TOP2A	7153	30	2
ERBB2	2064	29	3
BAD	572	28	3
CASP7	840	28	3
EP300	2033	28	3
MTOR	2475	28	3
NPPA	4878	28	3
SIRT1	23411	28	3
TFRC	7037	28	3
VEGFA	7422	28	4
GATA4	2626	26	3
MAPK8	5599	26	2
STAT3	6774	26	3
BBC3	27113	25	3
CEBPB	1051	25	2
EDN1	1906	25	3
NFKBIA	4792	25	3
DDIT3	1649	24	4
HIF1A	3091	24	3
NFKB1	4790	24	2
YAP1	10413	24	2
GSTP1	2950	23	4
NQO1	1728	23	3
NR1H4	9971	22	2
CHEK1	1111	21	2
CYCS	54205	21	3
FN1	2335	21	3
ATP2A2	488	20	4
BAK1	578	20	3
CDK1	983	20	3
CDK2	1017	20	3
FOXO1	2308	20	3
MIR7-1	407043	20	3
MYH7	4625	20	4
ABCG2	9429	19	1
CCND1	595	19	4
HSPB1	3315	19	3
MT2A	4502	19	2
TIMP1	7076	19	3
ALB	213	18	3
BID	637	18	3
CALR	811	18	4
CCL2	6347	18	4
CCNB1	891	18	2
ESR1	2099	18	2
KCNQ1OT1	10984	18	2
PTEN	5728	18	2
CCN2	1490	17	3
CKM	1158	17	3
EPO	2056	17	2
HDAC6	10013	17	2
HGF	3082	17	4
SETD7	80854	17	2
TFAM	7019	17	3
CASP2	835	16	3
CTNNB1	1499	16	3
E2F1	1869	16	1
HIPK2	28996	16	2
MAP1LC3B	81631	16	3
MAPK9	5601	16	2
NPHS1	4868	16	1
PMAIP1	5366	16	3
FOXO3	2309	15	3
GSR	2936	15	3
IFNG	3458	15	3
MYH6	4624	15	4
NPHS2	7827	15	2
TNFSF10	8743	15	3
XIAP	331	15	3
BCL2L11	10018	14	2
CHEK2	11200	14	3
CYBB	1536	14	2
TNFRSF10B	8795	14	2
TRIM63	84676	14	3
CCNE1	898	13	3
CLU	1191	13	4
FTH1	2495	13	3
GCLC	2729	13	3
HSPA5	3309	13	3
MAPK14	1432	13	2
METTL14	57721	13	3
MIRLET7F-2	387253	13	1
MPO	4353	13	1
NOX1	27035	13	2
PRKN	5071	13	3
SFRP1	6422	13	2
VIM	7431	13	3
ACTA2	59	12	3
CCAR1	55749	12	1
CCNA2	890	12	1
DES	1674	12	3
DMD	1756	12	2
JUN	3725	12	2
MYL2	4633	12	2
RB1	5925	12	2
SERPINE1	5054	12	3
UCP2	7351	12	3
XPO1	7514	12	1
AKR1B10	57016	11	1
CASP1	834	11	3
CBR1	873	11	2
CYP1A1	1543	11	4
EGFR	1956	11	3
FOS	2353	11	2
HAVCR1	26762	11	1
HMGB1	3146	11	3
IL10	3586	11	3
IL2	3558	11	3
KEAP1	9817	11	3
MFN2	9927	11	3
MYC	4609	11	3
NOL3	8996	11	2
NOS3	4846	11	2
PRDX5	25824	11	3
BRCA1	672	10	2
CD44	960	10	1
CKB	1152	10	2
COX1	4512	10	2
DNM1L	10059	10	2
EGR1	1958	10	3
FSHB	2488	10	2
OLR1	4973	10	2
PLAU	5328	10	2
PPARA	5465	10	3
PPARG	5468	10	2
PRDX1	5052	10	3
PSMB8	5696	10	1
SHC1	6464	10	3
THBS1	7057	10	2
VDAC1	7416	10	2
ABCB1A	18671	9	1
ANKRD1	27063	9	3
AR	367	9	1
ATG5	9474	9	2
BIRC3	330	9	1
BRCA2	675	9	4
CDKN2A	1029	9	3
COL1A1	1277	9	3
COX5A	9377	9	3
CS	1431	9	3
CSF3	1440	9	3
FABP3	2170	9	3
GPT	2875	9	2
GSTA1	2938	9	2
HSPD1	3329	9	3
LCN2	3934	9	2
PDK4	5166	9	2
PRDX2	7001	9	3
PRDX3	10935	9	1
PRDX6	9588	9	3
RAD51	5888	9	2
RBL2	5934	9	2
SLC11A2	4891	9	2
TLR2	7097	9	3
TNFRSF10A	8797	9	1
TNFRSF1A	7132	9	3
ABCC2	1244	8	3
ACTA1	58	8	2
ANGPT1	284	8	2
APAF1	317	8	2
BIRC2	329	8	1
CASP6	839	8	2
CXCL9	4283	8	2
FBXO32	114907	8	3
GADD45A	1647	8	3
GCLM	2730	8	3
GDF15	9518	8	1
GPX4	2879	8	3
HK2	3099	8	3
IFNA1	3439	8	1
KLF5	688	8	1
LAMP2	3920	8	3
MAP2K1	5604	8	2
MCL1	4170	8	1
NLRP3	114548	8	2
NOX4	50507	8	2
PCNA	5111	8	2
PSMB9	5698	8	1
RAB10	10890	8	3
SOD3	6649	8	3
SPP1	6696	8	3
TDRG1	732253	8	2
TLR4	7099	8	2
UGCG	7357	8	2
XRCC6	2547	8	4
ABL1	25	7	1
ACSL4	2182	7	3
AGT	183	7	2
AGTR1	185	7	1
ANXA5	308	7	2
BTG2	7832	7	3
C3	718	7	3
CD2AP	23607	7	1
CDC25C	995	7	1
CDKN1B	1027	7	1
COL3A1	1281	7	2
CXCL8	3576	7	1
CYP2J2	1573	7	2
DNMT1	1786	7	2
EIF4EBP1	1978	7	2
FADD	8772	7	2
GHRL	51738	7	1
GJA1	2697	7	4
HAX1	10456	7	3
IDH3A	3419	7	2
LOX	4015	7	3
MKI67	4288	7	2
MYL7	58498	7	3
NFATC3	4775	7	1
NOTCH1	4851	7	3
NRF1	4899	7	1
POSTN	10631	7	3
PRKDC	5591	7	3
PSMB10	5699	7	1
RALBP1	10928	7	1
RPS6KB1	6198	7	3
RRM2B	50484	7	1
RYR2	6262	7	3
SMAD4	4089	7	2
SP1	6667	7	1
TAF1	6872	7	2
TOP2B	7155	7	3
TPM1	7168	7	3
ABCB1B	18669	6	2
ABCC3	8714	6	1
ACADL	33	6	1
AFP	174	6	3
AIFM1	9131	6	2
ATF3	467	6	4
CASP12	100506742	6	2
CBR3	874	6	2
CHUK	1147	6	2
COX2	4513	6	3
CTSB	1508	6	2
CTSD	1509	6	2
CYP1B1	1545	6	3
DCN	1634	6	3
ERBB3	2065	6	1
FANCD2	2177	6	3
FHL2	2274	6	2
GOT1	2805	6	3
HAS2	3037	6	2
HDAC2	3066	6	2
HSP90AA1	3320	6	3
IKBKB	3551	6	2
IL18	3606	6	1
IL4	3565	6	3
IVNS1ABP	10625	6	2
JAK2	3717	6	2
KCNH2	3757	6	2
KDM8	79831	6	1
MAP3K7	6885	6	2
MIR22	407004	6	1
MIR23A	407010	6	1
MIR760	100126348	6	2
MMP1	4312	6	3
NEAT1	283131	6	1
NR4A1	3164	6	3
PDPK1	5170	6	2
PINK1	65018	6	2
PLCD1	5333	6	2
PLN	5350	6	3
POLR1H	30834	6	1
PRKCD	5580	6	2
PYGM	5837	6	2
RAP1A	5906	6	2
SLC2A1	6513	6	2
SMAD2	4087	6	2
TF	7018	6	2
TNFRSF1B	7133	6	3
TOMM20	9804	6	1
TRIB3	57761	6	2
UQCRFS1	7386	6	3
USP7	7874	6	3
ABRA	137735	5	2
ACAA2	10449	5	3
ACO2	50	5	3
AK4	205	5	2
AKR1A1	10327	5	1
ATP7A	538	5	1
BDH1	622	5	2
BGN	633	5	2
BMI1	648	5	2
BNIP3	664	5	2
CASP10	843	5	2
CCNG1	900	5	3
COL4A1	1282	5	1
COX4I1	1327	5	2
CRYAB	1410	5	2
CTSS	1520	5	3
EDNRA	1909	5	2
EPHX1	2052	5	3
ESR2	2100	5	1
F3	2152	5	1
FTL	2512	5	2
FUNDC1	139341	5	2
GATA1	2623	5	1
GATA5	140628	5	2
GLO1	2739	5	2
GSK3B	2932	5	2
HADH	3033	5	2
HAND2	9464	5	3
HES1	3280	5	3
HEY1	23462	5	3
HEY2	23493	5	3
HMMR	3161	5	3
HPSE	10855	5	1
HSF1	3297	5	2
HSPB6	126393	5	3
HSPE1	3336	5	3
IGF1	3479	5	3
IGFBP3	3486	5	2
IL1A	3552	5	2
KCNQ1	3784	5	2
LAMP1	3916	5	1
LIG4	3981	5	2
MAP1LC3A	84557	5	2
MAP3K5	4217	5	2
MB	4151	5	2
MET	4233	5	2
MFN1	55669	5	3
MT3	4504	5	1
MYL3	4634	5	2
NBN	4683	5	2
NDUFS4	4724	5	2
NFAT5	10725	5	1
NFE2L1	4779	5	1
NR3C1	2908	5	3
OPA1	4976	5	1
PGAM2	5224	5	3
PGR	5241	5	1
PPARD	5467	5	1
PRKAA2	5563	5	2
PRKAR2B	5577	5	1
PYGB	5834	5	3
S100A8	6279	5	2
SCN5A	6331	5	2
SFN	2810	5	1
SKP2	6502	5	1
SLC9A1	6548	5	2
SMAD3	4088	5	2
SRL	6345	5	2
STMN1	3925	5	2
SUCLG2	8801	5	2
THBD	7056	5	2
TNFRSF12A	51330	5	3
UCP3	7352	5	2
UQCRC1	7384	5	3
XDH	7498	5	2
XRCC5	7520	5	2
ACADM	34	4	2
ACADVL	37	4	2
ACE2	59272	4	2
ACO1	48	4	2
ACSS1	84532	4	1
ADRB1	153	4	3
AGTR2	186	4	1
AHNAK2	113146	4	2
ALDH4A1	8659	4	2
APOA1	335	4	2
APOD	347	4	2
ATF4	468	4	2
ATG7	10533	4	1
ATP5B	11947	4	1
ATP5H	71679	4	2
ATR	545	4	2
AURKA	6790	4	1
BDKRB1	623	4	1
BMAL1	406	4	2
BUB1B	701	4	1
CCL20	6364	4	2
CCND2	894	4	2
CD40LG	959	4	1
CD74	972	4	3
CDH1	999	4	1
CDH2	1000	4	1
CDK4	1019	4	2
CFD	1675	4	2
CKMB	794752	4	2
CKMT2	1160	4	2
COL15A1	1306	4	2
COL4A2	1284	4	2
CORIN	10699	4	2
COX6A2	1339	4	2
CP	1356	4	3
CPT1A	1374	4	2
CPT2	1376	4	3
CREBBP	1387	4	2
CTSL	1514	4	2
CXCL10	3627	4	2
CYP19A1	1588	4	2
CYP1A2	1544	4	3
DBI	1622	4	2
DIABLO	56616	4	1
DMAC2L	27109	4	3
DNAJA1	3301	4	3
DPP4	1803	4	1
DUSP4	1846	4	1
DUSP6	1848	4	2
EGF	1950	4	3
ETFDH	2110	4	3
F2	2147	4	2
FAM107A	11170	4	2
FASL	14103	4	2
FASN	2194	4	1
FHL1	2273	4	2
GPNMB	10457	4	2
GSTA4	2941	4	2
GSTA5	221357	4	1
GSTM1	2944	4	2
HBEGF	1839	4	2
HRC	3270	4	1
HSD17B3	3293	4	1
HSPA1A	3303	4	3
HSPB7	27129	4	3
ICAM1	3383	4	2
IFIT1	3434	4	3
IKBKG	8517	4	1
IL6R	3570	4	3
KCNJ2	3759	4	1
KHSRP	8570	4	1
KL	9365	4	1
KLF4	9314	4	3
KLHL29	114818	4	2
KLHL41	10324	4	2
KNG1	3827	4	2
KRT18	3875	4	1
KRT19	3880	4	2
LDHA	3939	4	2
MACROH2A1	9555	4	2
MAP3K20	51776	4	1
MAP4	4134	4	2
MAPK10	5602	4	2
MATN2	4147	4	2
MMP3	4314	4	2
MYOM2	9172	4	2
NAIP	4671	4	1
NCOA2	10499	4	1
NDUFA2	4695	4	2
NDUFA4	4697	4	2
NKX2.5	30696	4	1
NRAP	4892	4	1
PDK1	5163	4	2
PLA2G5	5322	4	3
POR	5447	4	1
PRKX	5613	4	1
PROCR	10544	4	1
PTGS1	5742	4	2
PTK2	5747	4	2
PTTG1	9232	4	2
PYCARD	29108	4	1
RAC1	5879	4	3
RACGAP1	29127	4	1
REL	5966	4	1
RELN	5649	4	1
RIPK1	8737	4	2
RIPK3	11035	4	1
RRM2	6241	4	1
SERPINA3N	20716	4	1
SFRP2	6423	4	2
SLC22A5	6584	4	2
SLC25A4	291	4	2
SLC2A4	6517	4	3
SLC7A11	23657	4	2
STAR	6770	4	2
STAT1	6772	4	2
SUCLA2	8803	4	2
TAGLN	6876	4	2
TBXA2R	6915	4	2
TCAP	8557	4	2
TERT	7015	4	1
TFEB	7942	4	1
TGFBI	7045	4	1
THRA	7067	4	2
TMSB4X	7114	4	1
TNC	3371	4	2
TNNC1	7134	4	2
TNNT1	7138	4	1
TP53I3	9540	4	1
TSC22D3	1831	4	1
TTN	7273	4	2
TXNIP	10628	4	2
UBE2C	11065	4	1
UQCR10	29796	4	2
UQCRQ	27089	4	2
VCAN	1462	4	3
VWF	7450	4	2
WEE1	7465	4	2
ZBTB16	7704	4	2
ZMAT3	64393	4	1
ABCB4	5244	3	1
ABCC5	10057	3	1
ACAD9	28976	3	2
ACSL1	2180	3	3
ACTB	60	3	2
ACTC1	70	3	2
ADA	100	3	2
AHSG	197	3	3
AK3	50808	3	2
AKAP12	9590	3	1
AKR1C3	8644	3	1
AKR7A2	8574	3	1
AKT2	208	3	1
ALOX12B	242	3	1
ALOX5	240	3	1
ALPL	249	3	1
ANK2	287	3	1
ANXA1	301	3	1
APLNR	187	3	1
APOB	338	3	2
APP	351	3	1
AQP2	359	3	1
ARHGDIA	396	3	1
ASB11	140456	3	2
ASPH	444	3	2
ATF6	22926	3	2
ATG12	9140	3	1
ATG16L1	55054	3	1
ATP1A2	477	3	1
ATP5A1	11946	3	1
ATP5F1A	498	3	3
ATP5J	11957	3	1
ATP6	4508	3	2
ATP6V0E1	8992	3	1
ATRX	546	3	2
AURKB	9212	3	1
AXL	558	3	2
BCAT1	586	3	2
BCAT2	587	3	3
BCL2A1	597	3	1
BCL2L12	83596	3	1
BCL3	602	3	2
BGLAP	632	3	1
BIK	638	3	1
BIN1	274	3	1
BMP4	652	3	2
BPHL	670	3	2
BRAF	673	3	1
CACNA1G	8913	3	1
CAPZA2	830	3	1
CAR3	12350	3	1
CARM1	10498	3	1
CARNMT1	138199	3	2
CASP5	838	3	1
CASQ2	845	3	1
CAV1	857	3	3
CAVIN4	347273	3	1
CCDC80	151887	3	2
CCR1	1230	3	1
CCR3	1232	3	1
CD14	929	3	1
CD40	958	3	2
CD59	966	3	2
CEACAM20	125931	3	1
CEBPD	1052	3	3
CENPF	1063	3	2
CFLAR	8837	3	2
CHI3L1	1116	3	1
CHST15	51363	3	2
CISH	1154	3	2
CNR2	1269	3	1
COL1A2	1278	3	2
COL6A1	1291	3	2
COL6A3	1293	3	2
COQ4	51117	3	2
COTL1	23406	3	2
COX15	1355	3	2
COX17	10063	3	2
COX6C	1345	3	2
COX7B	1349	3	2
CREBRF	153222	3	3
CSPG4	1464	3	1
CSRNP1	64651	3	2
CXCR4	7852	3	2
CYLD	1540	3	3
DAXX	1616	3	2
DBP	1628	3	1
DERL1	79139	3	3
DLAT	1737	3	3
DNAI3	126820	3	1
DNAJB11	51726	3	3
DSC2	1824	3	2
ECH1	1891	3	2
ECHS1	1892	3	2
ECI1	1632	3	3
EIF2AK3	9451	3	2
EIF2S1	1965	3	2
EIF3A	8661	3	2
EIF4E	1977	3	1
EIF4G1	1981	3	2
ENC1	8507	3	2
ENG	2022	3	2
ENO3	2027	3	3
EPOR	2057	3	2
ERN1	2081	3	2
ERP29	10961	3	1
ETV5	2119	3	1
FABP5	2171	3	2
FANCI	55215	3	1
FBLN1	2192	3	2
FDXR	2232	3	1
FIS1	51024	3	2
FKBP5	2289	3	2
FNDC5	252995	3	2
FOXO3A	494532	3	1
FTMT	94033	3	1
FUBP1	8880	3	1
G6PD	2539	3	2
GEM	2669	3	2
GH1	2688	3	1
GNAS	2778	3	2
GSTA3	2940	3	1
GSTK1	373156	3	2
GSTM3	2947	3	3
GSTT2	2953	3	2
GUSB	2990	3	2
H2BC21	8349	3	2
HADHB	3032	3	2
HDAC1	3065	3	2
HDGF	3068	3	2
HERPUD1	9709	3	3
HLA-DQB1	3119	3	1
HRAS	3265	3	1
HSD17B4	3295	3	1
HSD3B4	15495	3	1
HSPA4	3308	3	1
HSPA4L	22824	3	3
HSPA8	3312	3	1
HSPB2	3316	3	3
HSPB3	8988	3	3
HSPH1	10808	3	2
IARS2	55699	3	2
ID2	3398	3	2
IDH2	3418	3	2
IFNGR2	3460	3	2
IGF1R	3480	3	2
IGF2BP1	10642	3	1
IGFBP5	3488	3	2
IL18BP	10068	3	2
IL1F10	84639	3	1
IL1R1	3554	3	2
IL1RN	3557	3	1
ITGA1	3672	3	1
ITGB4	3691	3	2
JPH2	57158	3	2
KIF1B	23095	3	2
KIF20A	10112	3	1
KIF23	9493	3	1
KLF10	7071	3	3
LDB3	11155	3	1
LGALS1	3956	3	2
LHB	3972	3	2
LIF	3976	3	1
LIG1	3978	3	2
LMNA	4000	3	3
LRRC10	376132	3	1
MAF1	84232	3	2
MAOB	4129	3	2
MAP2K4	6416	3	1
MASP1	5648	3	2
MCAM	4162	3	1
MCCC2	64087	3	2
MEF2C	4208	3	2
MEN1	4221	3	1
METTL4	64863	3	2
MFF	56947	3	2
MFGE8	4240	3	1
MIF	4282	3	2
MIR150	406942	3	2
MIR34A	407040	3	3
MIR483	619552	3	2
MME	4311	3	1
MMP14	4323	3	2
MMUT	4594	3	2
MSI1	4440	3	1
MT1L	4500	3	1
MYD88	4615	3	2
MYOCD	93649	3	2
MYOZ2	51778	3	2
ND1	4535	3	2
ND6	4541	3	2
NDUFA10	4705	3	2
NDUFA8	4702	3	2
NDUFB2	4708	3	2
NDUFB4	4710	3	2
NDUFB8	4714	3	3
NDUFS2	4720	3	2
NDUFS8	4728	3	2
NEFL	4747	3	1
NEXN	91624	3	2
NHE1	33167	3	1
NME2	4831	3	2
NMNAT2	23057	3	1
NOLC1	9221	3	1
NR1I2	8856	3	1
NR1I3	9970	3	2
NREP	9315	3	2
NTN1	9423	3	2
NTRK2	4915	3	2
NUSAP1	51203	3	1
OGDH	4967	3	2
OSMR	9180	3	2
PDCD1	5133	3	2
PDIA6	10130	3	3
PDLIM3	27295	3	1
PERP	64065	3	2
PF4	5196	3	2
PFKP	5214	3	2
PKIA	5569	3	2
PKM	5315	3	2
PLA2G4A	5321	3	3
PLK1	5347	3	1
PPIB	5479	3	2
PPM1K	152926	3	2
PPP1R12A	4659	3	2
PPP1R2	5504	3	2
PPP1R3A	5506	3	1
PRC1	9055	3	1
PRKCA	5578	3	2
PRMT7	54496	3	2
PSME1	5720	3	2
PTGER4	5734	3	2
PVR	5817	3	2
RAD54L	8438	3	1
RBBP8	5932	3	1
RBM20	282996	3	2
RND1	27289	3	1
RNF144B	255488	3	2
RPS27L	51065	3	2
RUNX1	861	3	1
S100A9	6280	3	1
SCN2B	6327	3	1
SCN4B	6330	3	1
SERINC3	10955	3	2
SERPINH1	871	3	2
SIN3A	25942	3	2
SLC22A16	85413	3	1
SLC25A26	115286	3	2
SLC25A3	5250	3	2
SLC25A42	284439	3	2
SLC25A5	292	3	2
SMPD1	6609	3	1
SNAI1	6615	3	2
SORBS1	10580	3	2
SOX4	6659	3	2
SOX9	6662	3	2
SPARC	6678	3	2
SPATA18	132671	3	1
SPATA2	9825	3	3
SPON1	10418	3	1
SPSB1	80176	3	2
SRC	6714	3	1
SSR1	6745	3	3
TFAP2A	7020	3	1
TFF3	7033	3	2
TFPI2	7980	3	1
TGM2	7052	3	1
THRB	7068	3	1
TIMP2	7077	3	2
TIMP3	7078	3	3
TLR3	7098	3	1
TLR7	51284	3	1
TMEM243	79161	3	1
TMEM97	27346	3	1
TMPRSS2	7113	3	2
TNFRSF10C	8794	3	1
TNNI1	7135	3	2
TPM2	7169	3	2
TPM4	7171	3	2
TRPC3	7222	3	2
TSPO	706	3	2
TUBB	203068	3	1
TUBB6	84617	3	2
TUFM	7284	3	3
TYMP	1890	3	1
UCHL1	7345	3	2
UGT1A1	54658	3	1
UQCRH	7388	3	2
VCAM1	7412	3	2
VDR	7421	3	1
VEGFC	7424	3	1
XRCC1	7515	3	1
XRCC3	7517	3	3
YWHAZ	7534	3	2
AADAT	51166	2	2
ABCA2	20	2	1
ABCA3	21	2	1
ABCA5	23461	2	1
ABCB5	340273	2	1
ABCC4	10257	2	2
ABLIM1	3983	2	1
ABTB2	25841	2	1
ACAD10	80724	2	2
ACHE	43	2	1
ACOT10	64833	2	1
ACOT2	10965	2	2
ACOT9	23597	2	1
ACOX2	8309	2	2
ACTG1	71	2	2
ACTN1	87	2	1
ACTN2	88	2	1
ACTN4	81	2	2
ADAM12	8038	2	1
ADAM19	8728	2	1
ADAM4	11498	2	1
ADAMTS7	11173	2	1
ADAMTS8	11095	2	1
ADCY7	113	2	2
AFF1	4299	2	2
AFG3L2	10939	2	2
AGTPBP1	23287	2	2
AHCY	191	2	1
ALAS1	211	2	2
ALAS2	212	2	2
ALDH1A1	216	2	1
ALDH1A2	8854	2	1
ALDH3B1	221	2	1
ALDH6A1	4329	2	1
ALDH7A1	501	2	1
ALDOART1	353204	2	1
ALDOC	230	2	1
AMFR	267	2	1
AMOTL1	154810	2	1
ANK1	286	2	1
ANKRD33B	651746	2	2
ANLN	54443	2	1
ANO4	121601	2	2
ANP32A	8125	2	1
ANXA10	11199	2	1
ANXA2	302	2	2
API5	8539	2	1
APLP1	333	2	1
APOE	348	2	2
APRT	353	2	2
AQP3	360	2	2
AREG	374	2	1
ARG2	384	2	1
ARHGEF1	9138	2	1
ARIH1	25820	2	2
ASAP1	50807	2	1
ASB18	401036	2	2
ASB2	51676	2	2
ASH1L	55870	2	2
ASPM	259266	2	1
ASS1	445	2	1
ATP1A3	478	2	1
ATP2A1	487	2	1
ATP5D	66043	2	2
ATP5ME	521	2	1
ATP5MK	84833	2	1
ATP5PB	515	2	2
ATP8	4509	2	2
ATPAF2	91647	2	2
ATRNL1	26033	2	1
AVP	551	2	1
AZGP1	563	2	1
AZIN1	51582	2	2
B2M	567	2	2
B3GALT2	8707	2	1
B4GALT1	2683	2	1
BACH1	571	2	2
BAG1	573	2	2
BAG3	9531	2	1
BARD1	580	2	1
BBS4	585	2	1
BCAM	4059	2	1
BCKDHB	594	2	2
BCLAF1	9774	2	2
BFAR	51283	2	2
BIRC6	57448	2	1
BNIP1	662	2	1
BNIP3L	665	2	2
BOK	666	2	1
BRD2	6046	2	2
BRP44	105266038	2	1
BTG1	694	2	1
BTG3	10950	2	1
BUB1	699	2	1
BUB3	9184	2	1
C1QA	712	2	2
C1R	715	2	2
C1S	716	2	2
C21ORF91	54149	2	1
C4A	720	2	1
CACNA1C	775	2	2
CACNA2D2	9254	2	1
CACYBP	27101	2	1
CADM1	23705	2	2
CALD1	800	2	1
CALM1	801	2	1
CALN1	83698	2	2
CAMTA1	23261	2	2
CANX	821	2	1
CAP1	10487	2	2
CARNS1	57571	2	1
CARS2	79587	2	2
CASP4	837	2	1
CBLB	868	2	2
CCDC3	83643	2	1
CCDC88A	55704	2	2
CCL12	20293	2	1
CCL3	6348	2	1
CCL4	6351	2	1
CCL7	6354	2	2
CCNB2	9133	2	1
CCND3	896	2	1
CCNY	219771	2	2
CD320	51293	2	1
CD55	1604	2	1
CD68	968	2	2
CD81	975	2	1
CD86	942	2	1
CD9	928	2	1
CD99	4267	2	1
CDC20	991	2	1
CDC25A	993	2	1
CDC37	11140	2	1
CDC7	8317	2	1
CDCP1	64866	2	1
CDH8	1006	2	1
CDK10	8558	2	1
CDK5RAP1	51654	2	2
CDK6	1021	2	1
CDKN2B	1030	2	1
CDS1	1040	2	1
CENPA	1058	2	1
CEP63	80254	2	2
CERS6	253782	2	1
CES2	8824	2	1
CFB	629	2	2
CFH	3075	2	2
CFI	3426	2	2
CFL1	1072	2	2
CFTR	1080	2	1
CHIL3	12655	2	1
CIAPIN1	57019	2	1
CISD1	55847	2	1
CITED2	10370	2	2
CKAP2	26586	2	1
CLCA1	1179	2	1
CLCN5	1184	2	1
CLDN1	9076	2	1
CLIP1	6249	2	1
CLTB	1212	2	1
CMIP	80790	2	2
CNGB1	1258	2	2
CNN1	1264	2	1
COG1	9382	2	2
COL12A1	1303	2	1
COL18A1	80781	2	2
COL4A4	1286	2	2
COL6A2	1292	2	2
COL8A1	1295	2	2
COLEC11	78989	2	1
COQ5	84274	2	1
COQ8A	56997	2	2
COQ9	57017	2	1
COX3	4514	2	2
COX6A1	1337	2	2
COX6B1	1340	2	2
COX7C	1350	2	1
COX8A	1351	2	2
COX8C	341947	2	1
CPT1C	126129	2	1
CPXM1	56265	2	1
CREB3	10488	2	2
CREB3L1	90993	2	2
CREG1	8804	2	1
CREM	1390	2	2
CRHBP	1393	2	1
CRIP2	1397	2	1
CSE1L	1434	2	1
CSF3R	1441	2	1
CSK	1445	2	2
CSNK2A2	1459	2	2
CSRP1	1465	2	1
CSRP2	1466	2	1
CST	5658434	2	1
CST3	1471	2	2
CTH	1491	2	2
CTNNA1	1495	2	2
CTSA	5476	2	1
CUL2	8453	2	1
CUL9	23113	2	1
CXCL15	20309	2	1
CXCL5	6374	2	1
CXCL6	6372	2	1
CXCR1	3577	2	1
CYBA	1535	2	1
CYC1	1537	2	1
CYCT	13067	2	1
CYP11A1	1583	2	2
CYP2C11	29277	2	1
CYP2C23	226143	2	1
CYP2C67	545288	2	1
CYP2J3	313375	2	1
CYP3A4	1576	2	1
CYP4A1	50549	2	1
CYP4A3	298423	2	1
CYTB	4519	2	2
DAG1	1605	2	2
DAPL1	92196	2	1
DAZL	1618	2	1
DBT	1629	2	1
DCLK1	9201	2	1
DCLRE1A	9937	2	1
DCPS	28960	2	1
DCTN2	10540	2	1
DDX6	1656	2	2
DECR1	1666	2	1
DEK	7913	2	1
DENND2A	27147	2	1
DEPDC1	55635	2	1
DFFA	1676	2	2
DGAT1	8694	2	2
DIPK1A	388650	2	1
DKK3	27122	2	1
DLC1	10395	2	1
DLGAP5	9787	2	1
DLST	1743	2	1
DNAJB1	3337	2	2
DNAJB5	25822	2	2
DNAJB9	4189	2	2
DNAJC19	131118	2	2
DNAJC3	5611	2	2
DOCK4	9732	2	1
DOCK8	81704	2	1
DONSON	29980	2	1
DPM3	54344	2	1
DPT	1805	2	1
DPYSL3	1809	2	1
DPYSL4	10570	2	1
DRAM1	55332	2	1
DSP	1832	2	1
DTL	51514	2	1
DUSP1	1843	2	1
E2F3	1871	2	1
E2F7	144455	2	1
ECE1	1889	2	2
ECI2	10455	2	2
ECM1	1893	2	1
ECT2	1894	2	1
EDA2R	60401	2	2
EEF1D	1936	2	1
EFEMP1	2202	2	1
EGR2	1959	2	2
EHHADH	1962	2	2
EHMT2	10919	2	1
EIF2A	83939	2	1
EIF2AK2	5610	2	1
EIF4A1	1973	2	1
ELN	2006	2	1
ELOA	6924	2	1
EMP2	2013	2	1
ENDOD1	23052	2	1
ENO2	2026	2	1
ENTPD5	957	2	2
EPAS1	2034	2	2
EPHA2	1969	2	1
EPHA3	2042	2	1
EPHA7	2045	2	2
EPHX2	2053	2	2
ERBB4	2066	2	1
ETFA	2108	2	2
ETFB	2109	2	1
ETV4	2118	2	1
ETV6	2120	2	1
EXO1	9156	2	1
EXOC4	60412	2	2
EZH2	2146	2	1
F11R	50848	2	1
FABP4	2167	2	2
FABP7	2173	2	1
FAF1	11124	2	1
FAM162A	26355	2	1
FANCL	55120	2	1
FBXO31	79791	2	2
FBXO40	51725	2	1
FBXO6	26270	2	2
FCGR2B	2213	2	2
FCRLA	84824	2	1
FECH	2235	2	2
FGA	2243	2	1
FGF12	2257	2	1
FGFR2	2263	2	2
FH1	14194	2	1
FILIP1	27145	2	2
FITM1	161247	2	1
FKBP1A	2280	2	1
FKBP4	2288	2	1
FKBP8	23770	2	1
FLI1	2313	2	1
FLNA	2316	2	1
FLT1	2321	2	2
FMOD	2331	2	2
FOLR1	2348	2	1
FOSL1	8061	2	2
FRMD4A	55691	2	1
FSTL3	10272	2	1
FXYD1	5348	2	2
G2E3	55632	2	2
GABRB2	2561	2	1
GADD45B	4616	2	2
GADD45G	10912	2	1
GAPDH	2597	2	2
GASK1B	51313	2	1
GATAD2B	57459	2	2
GATM	2628	2	2
GBP6	163351	2	1
GC	2638	2	2
GCAT	23464	2	2
GCDH	2639	2	1
GGCX	2677	2	1
GGT1	2678	2	2
GHITM	27069	2	2
GHR	2690	2	2
GIMAP3	83408	2	1
GJA5	2702	2	1
GLB1	2720	2	2
GLS2	27165	2	1
GNAI2	2771	2	2
GNG2	54331	2	2
GNG7	2788	2	2
GON7	84520	2	1
GPAM	57678	2	1
GPC4	2239	2	2
GPR137B	7107	2	2
GPR22	2845	2	1
GPSM1	26086	2	2
GPX3	2878	2	2
GSN	2934	2	2
GSTM2	2946	2	2
GSTO1	9446	2	1
GTSE1	51512	2	1
GULP1	51454	2	1
GYG1	2992	2	1
H1-2	3006	2	1
H1-4	3008	2	1
H1-5	3009	2	1
H19	283120	2	2
H2-AA	14960	2	1
H2AC14	8331	2	1
H2AC16	8332	2	1
H2BC11	8970	2	1
H2BC12	85236	2	1
H2BC17	8348	2	1
H2BC4	8347	2	1
H3C7	8968	2	1
H3C8	8355	2	1
H4C15	554313	2	1
H4C8	8365	2	1
HACD1	9200	2	1
HAMP	57817	2	2
HAPLN3	145864	2	1
HBA-A1	15122	2	1
HBG2	3048	2	1
HECW2	57520	2	2
HHATL	57467	2	1
HHIP	64399	2	1
HIBADH	11112	2	1
HIF3A	64344	2	1
HINT1	3094	2	2
HMGA2	8091	2	1
HMGB2	3148	2	1
HMGCL	3155	2	2
HMGCR	3156	2	1
HMGCS2	3158	2	1
HMGN3	9324	2	1
HNRNPA1	3178	2	1
HNRNPC	3183	2	1
HNRNPF	3185	2	1
HNRNPK	3190	2	1
HNRNPL	3191	2	1
HR	55806	2	1
HS2ST1	9653	2	2
HSD3B2	3284	2	2
HSDL2	84263	2	2
HSP90AB1	3326	2	2
HSPA12A	259217	2	2
HSPA2	3306	2	2
HSPA9	3313	2	1
HYAL2	8692	2	2
HYOU1	10525	2	2
ID1	3397	2	1
ID3	3399	2	1
IDH3B	3420	2	1
IFI44L	10964	2	2
IFIT2	3433	2	2
IFIT3	3437	2	2
IGF2R	3482	2	2
IGFBP1	3484	2	2
IGFBP4	3487	2	1
IGFBP7	3490	2	1
IL10RB	3588	2	1
IL17A	3605	2	1
IL1RAP	3556	2	1
IL23A	51561	2	2
ILK	3611	2	2
IMMP2L	83943	2	1
INHBA	3624	2	1
INPP5E	56623	2	2
IQGAP3	128239	2	1
IREB2	3658	2	2
IRF7	3665	2	2
IRS1	3667	2	1
IRX4	50805	2	1
ITGA10	8515	2	1
ITGA2	3673	2	1
IVD	3712	2	1
JAG1	182	2	1
JMY	133746	2	2
KANK1	23189	2	1
KAT2B	8850	2	1
KCNJ2-AS1	400617	2	1
KCNK3	3777	2	1
KCNN2	3781	2	1
KCTD12	115207	2	2
KDM4B	23030	2	1
KDR	3791	2	2
KIF11	3832	2	1
KIF4A	24137	2	1
KIF5C	3800	2	1
KITLG	4254	2	1
KLF6	1316	2	1
KLHDC3	116138	2	2
KLHL2	11275	2	2
KLHL24	54800	2	2
KLHL3	26249	2	1
KLHL30	377007	2	2
KLHL7	55975	2	2
KLLN	100144748	2	1
KMT2A	4297	2	1
KNL1	57082	2	1
KRT8	3856	2	1
LACC1	144811	2	1
LAMA2	3908	2	1
LAMC2	3918	2	2
LARP7	51574	2	2
LASP1	3927	2	1
LGALS3	3958	2	1
LIMA1	51474	2	1
LIMK1	3984	2	2
LIMS3	96626	2	1
LINC-ROR	100885779	2	1
LMCD1	29995	2	1
LMNB1	4001	2	1
LMOD3	56203	2	1
LOXL4	84171	2	1
LPP	4026	2	1
LRPAP1	4043	2	1
LRRC38	126755	2	1
LSM7	51690	2	1
LTBP2	4053	2	1
LUCAT1	100505994	2	1
LUM	4060	2	1
LY6E	4061	2	2
LY96	23643	2	2
LYPD1	116372	2	1
LYVE1	10894	2	1
MAD2L1	4085	2	1
MAF	4094	2	1
MAFB	9935	2	1
MAFG	4097	2	2
MAMLD1	10046	2	1
MAN2C1	4123	2	2
MAOA	4128	2	2
MAP1B	4131	2	1
MAP2	4133	2	1
MAP2K2	5605	2	2
MAP2K3	5606	2	1
MAP2K6	5608	2	2
MAP3K6	9064	2	1
MAP3K8	1326	2	1
MAPT	4137	2	1
MAT2A	4144	2	2
MATR3	9782	2	1
MBTPS2	51360	2	2
MCAT	27349	2	2
MCM4	4173	2	1
MCM5	4174	2	1
MCM7	4176	2	2
MDH2	4191	2	1
MDK	4192	2	1
MELK	9833	2	1
MELTF	4241	2	1
MEST	4232	2	1
MFAP4	4239	2	1
MGMT	4255	2	2
MICAL2	9645	2	1
MIR1	100314077	2	1
MIR100	406892	2	1
MIR125B1	406911	2	1
MIR1306	100302197	2	1
MIR152	406943	2	1
MIR181B2	406956	2	1
MIR181C	406957	2	1
MIR185	406961	2	1
MIR195	406971	2	1
MIR196C	100314204	2	1
MIR199A2	406977	2	1
MIR200B	406984	2	1
MIR204	406987	2	1
MIR207	387203	2	1
MIR208B	100126336	2	1
MIR21	406991	2	1
MIR210	406992	2	2
MIR211	406993	2	1
MIR26B	407017	2	1
MIR296	407022	2	1
MIR297	100126354	2	1
MIR302B	442894	2	1
MIR3099	100499513	2	1
MIR30C1	407031	2	1
MIR3102	100526508	2	1
MIR34C	407042	2	2
MIR3558	100526575	2	1
MIR3584	100526598	2	1
MIR3588	100526604	2	1
MIR365B	100126356	2	1
MIR494	574452	2	1
MIR6216	102465147	2	1
MIR664-2	100314092	2	1
MIR667	751552	2	1
MIR743B	100124496	2	1
MIR873	100126316	2	1
MKNK1	8569	2	1
MKRN1	23608	2	2
MMAB	326625	2	2
MMP12	4321	2	2
MMP7	4316	2	1
MOK	5891	2	1
MPG	4350	2	2
MRC1	4360	2	1
MRE11	4361	2	2
MRPL3	11222	2	1
MRPL50	54534	2	1
MRPS33	51650	2	2
MSH2	4436	2	1
MSH6	2956	2	1
MSRB2	22921	2	2
MT1E	4493	2	1
MT1G	4495	2	1
MTCH2	23788	2	2
MTHFD1	4522	2	1
MTSS1	9788	2	1
MUL1	79594	2	2
MVP	9961	2	1
MX1	4599	2	2
MXRA5	25878	2	1
MXRA7	439921	2	1
MXRA8	54587	2	2
MYCN	4613	2	1
MYH11	4629	2	1
MYH9	4627	2	1
MYL1	4632	2	1
MYL4	4635	2	1
MYL6	4637	2	1
MYLIP	29116	2	2
MYLK	4638	2	2
MYO10	4651	2	2
MYO1C	4641	2	1
MYOT	9499	2	1
MYPN	84665	2	2
NAA30	122830	2	2
NADK2	133686	2	1
NAGLU	4669	2	2
NAMPT	10135	2	1
NAP1L1	4673	2	1
NAPSA	9476	2	1
NARS2	79731	2	1
NAV3	89795	2	1
NCAPG	64151	2	1
NCAPH	23397	2	1
NCF1	653361	2	1
NCOA4	8031	2	2
NDC80	10403	2	1
NDRG4	65009	2	2
NDUFA1	4694	2	1
NDUFA13	51079	2	2
NDUFA3	4696	2	2
NDUFA5	4698	2	1
NDUFA9	4704	2	2
NDUFAB1	4706	2	2
NDUFAF1	51103	2	1
NDUFAF8	284184	2	1
NDUFB3	4709	2	1
NDUFB5	4711	2	2
NDUFB7	4713	2	2
NDUFC2	4718	2	2
NDUFV2	4729	2	2
NEDD9	4739	2	2
NES	10763	2	1
NFIB	4781	2	2
NFIX	4784	2	2
NGFR	4804	2	1
NISCH	11188	2	2
NIT1	4817	2	2
NKX2-5	1482	2	2
NME1	4830	2	1
NME4	4833	2	1
NMRK2	27231	2	1
NOD1	10392	2	2
NONO	4841	2	1
NOTCH1A	30718	2	1
NPR3	4883	2	1
NR1D1	9572	2	2
NR4A2	4929	2	2
NR4A3	8013	2	2
NRP1	8829	2	1
NRP2	8828	2	1
NSG1	27065	2	1
NSMAF	8439	2	1
NTN4	59277	2	1
NUDT4	11163	2	1
NUF2	83540	2	1
OAS1A	246730	2	2
ODC1	4953	2	2
ODF2	4957	2	2
OSBPL10	114884	2	1
OSBPL3	26031	2	1
OXCT1	5019	2	2
P2RY6	5031	2	1
PAQR4	124222	2	2
PARP4	143	2	2
PCCA	5095	2	1
PCCB	5096	2	2
PCDHGA1	56114	2	2
PCDHGA2	56113	2	2
PCDHGA3	56112	2	2
PCDHGA5	56110	2	2
PCDHGA7	56108	2	2
PCDHGA8	9708	2	2
PCGF5	84333	2	2
PDCD6	10016	2	1
PDE1C	5137	2	1
PDE4A	5141	2	1
PDE4B	5142	2	2
PDHA1	5160	2	2
PDHB	5162	2	2
PDHX	8050	2	2
PDLIM5	10611	2	2
PEBP1	5037	2	2
PFKM	5213	2	2
PGRMC1	10857	2	1
PHGDH	26227	2	1
PHKA2	5256	2	1
PHLDA1	22822	2	1
PHLDA2	7262	2	1
PHYH	5264	2	1
PIK3R1	5295	2	2
PITPNC1	26207	2	1
PLEC	5339	2	1
PLK3	1263	2	1
PLOD1	5351	2	1
PLOD3	8985	2	1
PLP2	5355	2	1
PLXNA2	5362	2	1
PML	5371	2	1
PMS1	5378	2	1
POLG	5428	2	2
POLRMT	5442	2	1
PPBP	5473	2	1
PPIA	5478	2	2
PPIF	10105	2	2
PPM1A	5494	2	1
PPP1CA	5499	2	2
PPP1R14C	81706	2	2
PPP1R15A	23645	2	1
PPP1R1B	84152	2	1
PPP1R7	5510	2	2
PPP2CA	5515	2	1
PPP3CC	5533	2	1
PPT2	9374	2	1
PRAG1	157285	2	1
PRDM16	63976	2	1
PRDX4	10549	2	1
PRELID1	27166	2	2
PRKAG1	5571	2	1
PRKCB	5579	2	2
PRKCE	5581	2	2
PRL	5617	2	1
PRPF19	27339	2	2
PRR11	55771	2	1
PRSS12	8492	2	1
PRSS23	11098	2	1
PRUNE1	58497	2	1
PSAP	5660	2	2
PSMA7	5688	2	1
PSMB2	5690	2	2
PSMB3	5691	2	1
PSMB5	5693	2	2
PSMB7	5695	2	1
PSMC4	5704	2	1
PSPC1	55269	2	1
PTCD3	55037	2	1
PTGDS	5730	2	2
PTK2B	2185	2	1
PTP4A2	8073	2	2
PTPMT1	114971	2	2
PTPN21	11099	2	2
PTPRD	5789	2	2
PTPRF	5792	2	2
PTX3	5806	2	1
PUM2	23369	2	2
QKI	9444	2	1
RAB11FIP1	80223	2	1
RAB3B	5865	2	1
RAB6C	84084	2	1
RAD1	5810	2	1
RAD18	56852	2	1
RAD21	5885	2	1
RAD23B	5887	2	1
RAD51AP1	10635	2	1
RAD51B	5890	2	1
RAD51C	5889	2	1
RAMP1	10267	2	1
RANBP1	5902	2	1
RARA	5914	2	1
RARB	5915	2	1
RASA2	5922	2	2
RASL11B	65997	2	1
RBBP4	5928	2	1
RBM17	84991	2	1
RBM5	10181	2	2
RBP1	5947	2	2
RDH10	157506	2	1
REST	5978	2	1
RFC1	5981	2	1
RFC3	5983	2	1
RFC5	5985	2	1
RGS16	6004	2	1
RGS4	5999	2	2
RGS6	9628	2	1
RHCG	51458	2	1
RHOA	387	2	1
RIPK2	8767	2	1
RNF207	388591	2	1
ROBO1	6091	2	2
ROPN1	54763	2	1
RPA3	6119	2	2
RPL17	6139	2	1
RPL6	6128	2	1
RPS6	6194	2	1
RPS6KB2	6199	2	1
RRBP1	6238	2	1
RSAD2	91543	2	2
RUNX3	864	2	1
S100A10	6281	2	1
S100A11	6282	2	1
S100A13	6284	2	1
S100A6	6277	2	2
S1PR3	1903	2	2
SAA3	20210	2	1
SAT1	6303	2	1
SCD	6319	2	2
SCN1A	6323	2	1
SCN9A	6335	2	1
SCNN1G	6340	2	1
SDC1	6382	2	2
SDHC	6391	2	2
SEL1L3	23231	2	1
SEPTIN6	23157	2	1
SERP1	27230	2	2
SERPINA1C	20702	2	1
SERPINB2	5055	2	1
SERPINE2	5270	2	1
SGCD	6444	2	1
SGCG	6445	2	1
SGIP1	84251	2	1
SGK1	6446	2	2
SGTA	6449	2	1
SH3BGR	6450	2	1
SH3GLB1	51100	2	2
SHANK3	85358	2	2
SHD	56961	2	1
SIRT3	23410	2	2
SLC10A6	345274	2	1
SLC16A3	9123	2	1
SLC25A11	8402	2	2
SLC25A20	788	2	1
SLC25A34	284723	2	1
SLC25A44	9673	2	2
SLC25A47	283600	2	1
SLC27A1	376497	2	2
SLC29A1	2030	2	1
SLC40A1	30061	2	2
SLC5A1	6523	2	1
SLC5A3	6526	2	2
SLC8A1	6546	2	1
SLIT2	9353	2	2
SLIT3	6586	2	1
SLMAP	7871	2	2
SMC1A	8243	2	1
SNRNP25	79622	2	1
SNX10	29887	2	1
SOCS3	9021	2	2
SORL1	6653	2	1
SOS1	6654	2	1
SPATA19	219938	2	1
SPHK2	56848	2	1
SPHKAP	80309	2	1
SPRY1	10252	2	1
SQLE	6713	2	1
SRD5A1	6715	2	1
SREBF1	6720	2	2
SRI	6717	2	1
SRSF1	6426	2	1
ST13	6767	2	1
ST3GAL3	6487	2	2
ST3GAL5	8869	2	2
ST6GALNAC3	256435	2	2
ST6GALNAC6	30815	2	1
STC1	6781	2	1
STC2	8614	2	1
STIP1	10963	2	1
STK17A	9263	2	2
STK17B	9262	2	1
STK39	27347	2	1
SUCLG1	8802	2	2
SULF2	55959	2	1
SULT1A1	6817	2	1
SUPV3L1	6832	2	2
SURF1	6834	2	2
SYDE1	85360	2	1
TAGLN2	8407	2	1
TAMM41	132001	2	2
TBL1XR1	79718	2	2
TENM2	57451	2	2
TET2	54790	2	2
TFF1	7031	2	1
TFPI	7035	2	1
TGFB1I1	7041	2	1
TGFB2	7042	2	1
TGFBR2	7048	2	2
THBS4	7060	2	1
THPO	7066	2	1
TIA1	7072	2	1
TIAM1	7074	2	2
TIMM17B	10245	2	2
TLE1	7088	2	1
TLR1	7096	2	1
TLR6	10333	2	1
TMBIM6	7009	2	2
TMEM109	79073	2	1
TMEM158	25907	2	1
TMPO	7112	2	1
TMTC1	83857	2	1
TNFAIP2	7127	2	2
TNFRSF11B	4982	2	1
TNFSF12	8742	2	1
TOP1	7150	2	1
TOPBP1	11073	2	1
TPI1	7167	2	1
TPM3	7170	2	2
TPT1	7178	2	1
TRAP1	10131	2	1
TRIM21	6737	2	2
TRIM22	10346	2	1
TRIM23	373	2	1
TRIM28	10155	2	1
TRIM34	53840	2	1
TRMT1	55621	2	1
TRMT5	57570	2	2
TRPC4	7223	2	1
TRPC6	7225	2	1
TRPM7	54822	2	2
TRPV1	7442	2	2
TRPV2	51393	2	1
TSC2	7249	2	1
TSG101	7251	2	1
TSPAN11	441631	2	1
TSPAN13	27075	2	1
TTF2	8458	2	1
TTLL7	79739	2	2
TUBA1A	7846	2	2
TUBA4A	7277	2	1
TUBB5	22154	2	1
TUG1	55000	2	1
TXN	7295	2	2
TXN2	25828	2	2
TYMS	7298	2	1
UBA1	7317	2	2
UBA7	7318	2	1
UBASH3B	84959	2	1
UBE2I	7329	2	2
UBE3A	7337	2	2
UBQLN2	29978	2	1
UBXN2A	165324	2	1
UFD1	7353	2	2
UGT2B1	71773	2	1
ULK1	8408	2	1
UNG	7374	2	2
UPP1	7378	2	1
UQCRC2	7385	2	2
VASP	7408	2	2
VIP	7432	2	2
VOPP1	81552	2	1
VSTM2L	128434	2	1
WIF1	11197	2	1
WNT5A	7474	2	2
XIRP2	129446	2	1
YARS2	51067	2	1
YIPF3	25844	2	2
YWHAE	7531	2	2
ZBTB20	26137	2	2
ZEB1	6935	2	1
ZFP36L2	678	2	1
ZFPM1	161882	2	2
ZNF394	84124	2	1
ZNF552	79818	2	1
ZSCAN25	221785	2	1
ZWINT	11130	2	2
ZYX	7791	2	1
A2M	2	1	1
AAAS	8086	1	1
AACS	65985	1	1
AAMDC	28971	1	1
AAMP	14	1	1
AAR2	25980	1	1
AATK	9625	1	1
ABAT	18	1	1
ABCA1	19	1	1
ABCA6	23460	1	1
ABCA7	10347	1	1
ABCA8	10351	1	1
ABCA8B	27404	1	1
ABCA9	10350	1	1
ABCB10	23456	1	1
ABCB11	8647	1	1
ABCB7	22	1	1
ABCB9	23457	1	1
ABCC10	89845	1	1
ABCC6	368	1	1
ABCC9	10060	1	1
ABCD1	215	1	1
ABCE1	6059	1	1
ABCF1	23	1	1
ABCF3	55324	1	1
ABHD13	84945	1	1
ABHD14A	25864	1	1
ABHD14A-ACY1	100526760	1	1
ABHD14B	84836	1	1
ABHD15	116236	1	1
ABHD16A	7920	1	1
ABHD17B	51104	1	1
ABHD18	80167	1	1
ABHD2	11057	1	1
ABHD5	51099	1	1
ABHD6	57406	1	1
ABI1	10006	1	1
ABI3BP	25890	1	1
ABITRAM	54942	1	1
ABL2	27	1	1
ABLIM3	22885	1	1
ABR	29	1	1
ABRAXAS2	23172	1	1
ACAA1A	113868	1	1
ACAA1B	235674	1	1
ACACA	31	1	1
ACAD8	27034	1	1
ACADS	35	1	1
ACAT1	38	1	1
ACBD5	91452	1	1
ACD	65057	1	1
ACE	1636	1	1
ACER2	340485	1	1
ACER3	55331	1	1
ACIN1	22985	1	1
ACLY	47	1	1
ACOT11	26027	1	1
ACOT13	55856	1	1
ACOT5	217698	1	1
ACOT8	10005	1	1
ACOX1	51	1	1
ACP1	52	1	1
ACP2	53	1	1
ACP3	55	1	1
ACP5	54	1	1
ACP6	51205	1	1
ACSF2	80221	1	1
ACSF3	197322	1	1
ACSL3	2181	1	1
ACSL5	51703	1	1
ACSM3	6296	1	1
ACSM5	54988	1	1
ACSS2	55902	1	1
ACSS3	79611	1	1
ACTL6A	86	1	1
ACTN3	89	1	1
ACTR10	55860	1	1
ACTR1A	10121	1	1
ACTR8	93973	1	1
ACVR2A	92	1	1
ACYP2	98	1	1
ADA2	51816	1	1
ADAL	161823	1	1
ADAM10	102	1	1
ADAM15	8751	1	1
ADAM22	53616	1	1
ADAM32	203102	1	1
ADAM8	101	1	1
ADAMTS10	81794	1	1
ADAMTS12	81792	1	1
ADAMTS14	140766	1	1
ADAMTS15	170689	1	1
ADAMTS17	170691	1	1
ADAMTS19	171019	1	1
ADAMTS2	9509	1	1
ADAMTS3	9508	1	1
ADAMTS4	9507	1	1
ADAMTS5	11096	1	1
ADAMTS9	56999	1	1
ADAMTS9-AS2	100507098	1	1
ADAMTSL1	92949	1	1
ADAMTSL2	9719	1	1
ADAMTSL3	57188	1	1
ADAMTSL5	339366	1	1
ADAR	103	1	1
ADAT1	23536	1	1
ADCK1	57143	1	1
ADCK2	90956	1	1
ADCY1	107	1	1
ADCY4	196883	1	1
ADCY8	114	1	1
ADD2	119	1	1
ADD3	120	1	1
ADGRA2	25960	1	1
ADGRA3	166647	1	1
ADGRD1	283383	1	1
ADGRF5	221395	1	1
ADGRG1	9289	1	1
ADGRG2	10149	1	1
ADGRG6	57211	1	1
ADGRL1	22859	1	1
ADGRL2	23266	1	1
ADGRL3	23284	1	1
ADGRL4	64123	1	1
ADGRV1	84059	1	1
ADHFE1	137872	1	1
ADIPOQ	9370	1	1
ADIRF	10974	1	1
ADM	133	1	1
ADNP	23394	1	1
ADO	84890	1	1
ADORA1	134	1	1
ADORA2A	135	1	1
ADPGK	83440	1	1
ADPRH	141	1	1
ADPRHL1	113622	1	1
ADRA1A	148	1	1
ADRB2	154	1	1
ADSL	158	1	1
ADSS1	122622	1	1
AEBP1	165	1	1
AEN	64782	1	1
AFAP1L1	134265	1	1
AFAP1L2	84632	1	1
AFF3	3899	1	1
AFF4	27125	1	1
AFM	173	1	1
AFMID	125061	1	1
AFTPH	54812	1	1
AGAP6	414189	1	1
AGBL5	60509	1	1
AGFG2	3268	1	1
AGK	55750	1	1
AGL	178	1	1
AGO2	27161	1	1
AGO4	192670	1	1
AGPAT3	56894	1	1
AGPAT4	56895	1	1
AGXT	189	1	1
AHCYL2	23382	1	1
AHDC1	27245	1	1
AHI1	54806	1	1
AHNAK	79026	1	1
AIDA	64853	1	1
AIF1	199	1	1
AIFM2	84883	1	1
AIFM3	150209	1	1
AIMP1	9255	1	1
AIMP2	7965	1	1
AIP	9049	1	1
AK1	203	1	1
AK2	204	1	1
AK6	102157402	1	1
AKAP1	8165	1	1
AKAP10	11216	1	1
AKAP13	11214	1	1
AKAP6	9472	1	1
AKAP8	10270	1	1
AKIP1	56672	1	1
AKIRIN1	79647	1	1
AKIRIN2	55122	1	1
AKNA	80709	1	1
AKR1B1	231	1	1
AKR1C2	1646	1	1
AKR1C4	1109	1	1
AKT3	10000	1	1
ALDH1L2	160428	1	1
ALDH2	217	1	1
ALDH3A2	224	1	1
ALDH5A1	7915	1	1
ALDH9A1	223	1	1
ALDOA	226	1	1
ALDOB	229	1	1
ALG1	56052	1	1
ALG12	79087	1	1
ALG13	79868	1	1
ALG8	79053	1	1
ALG9	79796	1	1
ALKBH1	8846	1	1
ALKBH4	54784	1	1
ALKBH6	84964	1	1
ALPK1	80216	1	1
ALPK2	115701	1	1
ALPK3	57538	1	1
ALS2CL	259173	1	1
AMBP	259	1	1
AMD1	262	1	1
AMDHD2	51005	1	1
AMIGO1	57463	1	1
AMIGO2	347902	1	1
AMMECR1	9949	1	1
AMMECR1L	83607	1	1
AMOT	154796	1	1
AMPD2	271	1	1
AMPD3	272	1	1
AMY2	397397	1	1
AMZ1	155185	1	1
ANAPC1	64682	1	1
ANAPC11	51529	1	1
ANAPC13	25847	1	1
ANAPC15	25906	1	1
ANAPC16	119504	1	1
ANAPC2	29882	1	1
ANAPC7	51434	1	1
ANGEL1	23357	1	1
ANGPTL1	9068	1	1
ANGPTL2	23452	1	1
ANGPTL4	51129	1	1
ANK3	288	1	1
ANKEF1	63926	1	1
ANKFY1	51479	1	1
ANKH	56172	1	1
ANKHD1-EIF4EBP3	404734	1	1
ANKIB1	54467	1	1
ANKRD10	55608	1	1
ANKRD13B	124930	1	1
ANKRD13D	338692	1	1
ANKRD17	26057	1	1
[truncated: 6,092 more rows]
